# Supplementary material for: Genome-wide identification, characterization, and expression analysis of lineage-specific genes within zebrafish
Source: BMC Genomics. 2013 Jan 31;14:65. doi: 10.1186/1471-2164-14-65 (PMC3599513; doi:10.1186/1471-2164-14-65)
Supplement: Additional file 1: Table S2 — List of orphan genes identified in the study. [file 1471-2164-14-65-S1.xls]

## Sheet: Supplementary Table S2
Table S2 List of orphan genes identified in the study.
Ensembl Gene ID	Chromosome Name	Gene Start (bp)	Gene End (bp)	Strand	% GC content	Description
ENSDARG00000035561	5	25800922	25801043	1	35.25	Uncharacterized protein [Source:UniProtKB/TrEMBL;Acc:F1R3U8]
ENSDARG00000076319	16	44623175	44624469	-1	48.42	si:dkey-199f5.3 [Source:ZFIN;Acc:ZDB-GENE-100921-83]
ENSDARG00000077216	4	61442055	61442726	1	36.01	Uncharacterized protein [Source:UniProtKB/TrEMBL;Acc:F1Q808]
ENSDARG00000077759	16	44576200	44577713	-1	48.55	si:dkey-199f5.7 [Source:ZFIN;Acc:ZDB-GENE-100922-57]
ENSDARG00000078205	24	28330095	28331549	-1	30.72	si:dkey-25o1.3 [Source:ZFIN;Acc:ZDB-GENE-091204-99]
ENSDARG00000078368	16	44609471	44610765	-1	48.65	si:dkey-199f5.4 [Source:ZFIN;Acc:ZDB-GENE-100922-53]
ENSDARG00000078398	14	25395947	25397526	-1	47.47	Uncharacterized protein [Source:UniProtKB/TrEMBL;Acc:E7FED7]
ENSDARG00000079347	3	1197982	1200788	1	37.05	zgc:194659 [Source:ZFIN;Acc:ZDB-GENE-081022-139]
ENSDARG00000079706	16	44636636	44637930	-1	48.57	zgc:194418 [Source:ZFIN;Acc:ZDB-GENE-080723-5]
ENSDARG00000086072	20	26161804	26162109	1	25.82	Uncharacterized protein [Source:UniProtKB/TrEMBL;Acc:F1R2N2]
ENSDARG00000086176	2	3990061	3990173	-1	38.05	Uncharacterized protein [Source:UniProtKB/TrEMBL;Acc:F1QUH8]
ENSDARG00000086437	17	29402758	29403973	-1	33.63	Uncharacterized protein [Source:UniProtKB/TrEMBL;Acc:F1R150]
ENSDARG00000086497	14	25277221	25277304	1	45.24	Zgc:77366 protein [Source:UniProtKB/TrEMBL;Acc:Q7ZW70]
ENSDARG00000087690	20	25364807	25364866	-1	35	Uncharacterized protein [Source:UniProtKB/TrEMBL;Acc:F1QHJ0]
ENSDARG00000087696	15	42594954	42595118	-1	41.21	Uncharacterized protein [Source:UniProtKB/TrEMBL;Acc:E7FDY8]
ENSDARG00000088189	16	45806594	45807514	-1	46.8	Uncharacterized protein [Source:UniProtKB/TrEMBL;Acc:E7F8L8]
ENSDARG00000088399	13	31621172	31621243	-1	45.83	Uncharacterized protein [Source:UniProtKB/TrEMBL;Acc:F1QSG5]
ENSDARG00000088417	20	50074768	50075835	1	31.65	Uncharacterized protein [Source:UniProtKB/TrEMBL;Acc:F1QT35]
ENSDARG00000088665	20	41078917	41079424	1	36.02	Uncharacterized protein [Source:UniProtKB/TrEMBL;Acc:F1QBM6]
ENSDARG00000088867	16	45248174	45249994	1	48.27	Uncharacterized protein [Source:UniProtKB/TrEMBL;Acc:E7EY91]
ENSDARG00000089454	17	25137130	25138689	1	48.53	Uncharacterized protein [Source:UniProtKB/TrEMBL;Acc:E7EYS8]
ENSDARG00000089728	16	45622827	45624653	-1	47.95	Uncharacterized protein [Source:UniProtKB/TrEMBL;Acc:E7EZC8]
ENSDARG00000089744	24	42467690	42468092	-1	37.22
ENSDARG00000089819	6	20094980	20095228	-1	31.73	Uncharacterized protein [Source:UniProtKB/TrEMBL;Acc:E7F4B7]
ENSDARG00000089959	17	24665819	24667648	-1	48.31	Uncharacterized protein [Source:UniProtKB/TrEMBL;Acc:E7EYB7]
ENSDARG00000090169	14	21030637	21031641	1	36.32	Uncharacterized protein [Source:UniProtKB/TrEMBL;Acc:E7F9T5]
ENSDARG00000090406	5	35408044	35408901	-1	49.88	Uncharacterized protein [Source:UniProtKB/TrEMBL;Acc:E7F0Q7]
ENSDARG00000090879	23	19346354	19347847	1	48.53	Uncharacterized protein [Source:UniProtKB/TrEMBL;Acc:E7EXT7]
ENSDARG00000091441	4	20666570	20667007	1	31.51	Uncharacterized protein [Source:UniProtKB/TrEMBL;Acc:F1QP88]
ENSDARG00000091741	22	21033536	21033770	1	48.94
ENSDARG00000091921	4	49050417	49051948	1	33.55	si:ch211-246b8.5 [Source:ZFIN;Acc:ZDB-GENE-070705-140]
ENSDARG00000091957	4	16312256	16313107	-1	33.45	si:dkey-172o10.8 [Source:ZFIN;Acc:ZDB-GENE-070705-313]
ENSDARG00000092024	3	34102566	34102575	-1	70	immunoglobulin heavy diversity 1-1 [Source:ZFIN;Acc:ZDB-GENE-040514-43]
ENSDARG00000092029	20	33704108	33705054	1	36.11	si:ch211-199m3.1 [Source:ZFIN;Acc:ZDB-GENE-041014-338]
ENSDARG00000092165	4	45188007	45189526	-1	33.75	si:ch211-227e10.8 [Source:ZFIN;Acc:ZDB-GENE-050419-54]
ENSDARG00000092189	3	34100814	34100829	-1	62.5	immunoglobulin heavy diversity 1-2 [Source:ZFIN;Acc:ZDB-GENE-040514-44]
ENSDARG00000092304	4	33583355	33583752	-1	33.42	si:dkey-59l11.7 [Source:ZFIN;Acc:ZDB-GENE-060503-643]
ENSDARG00000092416	3	34055434	34055486	-1	52.83	ighj2-5 [Source:ZFIN;Acc:ZDB-GENE-041001-95]
ENSDARG00000092422	13	4100137	4102237	-1	32.98	si:ch211-130h14.6 [Source:ZFIN;Acc:ZDB-GENE-081028-41]
ENSDARG00000092535	18	18882390	18884675	1	38.1	si:dkey-242h9.5 [Source:ZFIN;Acc:ZDB-GENE-060503-535]
ENSDARG00000092687	5	19378382	19380718	-1	32.22	si:ch211-211i20.1 [Source:ZFIN;Acc:ZDB-GENE-070705-104]
ENSDARG00000092944	4	15009637	15010259	1	27.45	si:dkey-117n7.3 [Source:ZFIN;Acc:ZDB-GENE-060503-143]
ENSDARG00000093246	5	39534342	39536078	-1	37.25	sodium channel, voltage-gated, type IV, beta b [Source:ZFIN;Acc:ZDB-GENE-031116-71]
ENSDARG00000093274	3	34103134	34103172	-1	38.46	si:dkey-204f11.51 [Source:ZFIN;Acc:ZDB-GENE-040724-149]
ENSDARG00000093371	4	15845899	15850026	1	37.4	si:dkey-13i19.10 [Source:ZFIN;Acc:ZDB-GENE-041210-168]
ENSDARG00000093714	2	17021615	17022236	-1	49.84	si:ch211-234e14.3 [Source:ZFIN;Acc:ZDB-GENE-070705-129]
ENSDARG00000093724	20	12850912	12851635	-1	36.88	si:dkey-54g2.2 [Source:ZFIN;Acc:ZDB-GENE-041014-140]
ENSDARG00000093917	20	25636135	25637389	-1	37.13	si:dkey-183n20.1 [Source:ZFIN;Acc:ZDB-GENE-030131-1624]
ENSDARG00000094028	3	34063255	34063265	-1	63.64	ighd2-4 [Source:ZFIN;Acc:ZDB-GENE-041001-91]
ENSDARG00000094259	20	33599300	33600760	1	33.95	si:dkey-65b13.8 [Source:ZFIN;Acc:ZDB-GENE-041014-336]
ENSDARG00000094371	8	40851081	40851994	1	37.64	si:dkey-31n13.2 [Source:ZFIN;Acc:ZDB-GENE-060531-138]
ENSDARG00000094373	5	54535720	54536509	-1	42.03	si:dkeyp-78a1.2 [Source:ZFIN;Acc:ZDB-GENE-041014-111]
ENSDARG00000094399	23	26389367	26390134	1	30.6	si:dkey-78k11.4 [Source:ZFIN;Acc:ZDB-GENE-060503-740]
ENSDARG00000094425	18	27770764	27771695	1	34.55	si:ch211-222m18.4 [Source:ZFIN;Acc:ZDB-GENE-050419-64]
ENSDARG00000094481	3	34085660	34085705	-1	56.52	immunoglobulin heavy joining 1-2 [Source:ZFIN;Acc:ZDB-GENE-040514-51]
ENSDARG00000094939	3	34064864	34064875	-1	41.67	immunoglobulin heavy diversity 2-2 [Source:ZFIN;Acc:ZDB-GENE-040514-49]
ENSDARG00000094993	3	34065537	34065547	-1	27.27	immunoglobulin heavy diversity 2-1 [Source:ZFIN;Acc:ZDB-GENE-040514-48]
ENSDARG00000095159	4	15837145	15841438	1	37.35	si:ch211-286j13.1 [Source:ZFIN;Acc:ZDB-GENE-041210-164]
ENSDARG00000095183	19	18023259	18025471	1	32.81	si:dkey-208k4.3 [Source:ZFIN;Acc:ZDB-GENE-060503-527]
ENSDARG00000095502	10	14174457	14176591	1	32.41	si:dkey-286h21.1 [Source:ZFIN;Acc:ZDB-GENE-091116-5]
ENSDARG00000095516	3	34176596	34176652	-1	43.86	si:dkey-204f11.13 [Source:ZFIN;Acc:ZDB-GENE-040724-169]
ENSDARG00000095596	4	38998524	39000825	1	40.36	si:dkeyp-35e5.2 [Source:ZFIN;Acc:ZDB-GENE-050419-199]
ENSDARG00000095611	3	34061222	34061235	-1	35.71	ighd2-5 [Source:ZFIN;Acc:ZDB-GENE-041001-90]
ENSDARG00000095766	3	34064631	34064641	-1	63.64	ighd2-3 [Source:ZFIN;Acc:ZDB-GENE-041001-92]
ENSDARG00000095769	8	50411452	50413522	-1	32.79	si:ch211-263k4.1 [Source:ZFIN;Acc:ZDB-GENE-081105-29]
ENSDARG00000095794	13	22961920	22964086	1	34.06	si:ch211-1n9.7 [Source:ZFIN;Acc:ZDB-GENE-090313-71]
