# Supplementary material for: Genome-wide identification, characterization, and expression analysis of lineage-specific genes within zebrafish
Source: BMC Genomics. 2013 Jan 31;14:65. doi: 10.1186/1471-2164-14-65 (PMC3599513; doi:10.1186/1471-2164-14-65)
Supplement: Additional file 2: Table S3 — List of conserved teleosts specific genes. [file 1471-2164-14-65-S2.xls]

## Sheet: mart_export.txt
Table S3 List of conserved teleosts specific genes.
Ensembl Gene ID	Chromosome Name	Gene Start (bp)	Gene End (bp)	Strand	% GC content	Description
ENSDARG00000007067	22	6008858	6009750	1	32.81	Uncharacterized protein [Source:UniProtKB/TrEMBL;Acc:E7F262]
ENSDARG00000015866	16	26218271	26219647	1	39.07	zgc:193613 [Source:ZFIN;Acc:ZDB-GENE-030131-1046]
ENSDARG00000017163	4	19111833	19113558	-1	35.81	siaz-interacting nuclear protein [Source:ZFIN;Acc:ZDB-GENE-050913-2]
ENSDARG00000023157	2	37658833	37659476	-1	31.99	si:rp71-1g18.9 [Source:ZFIN;Acc:ZDB-GENE-030131-4615]
ENSDARG00000032993	24	28278325	28279771	-1	36.63	Uncharacterized protein [Source:UniProtKB/TrEMBL;Acc:E7F352]
ENSDARG00000035101	14	14862375	14863891	-1	35.73	Uncharacterized protein [Source:UniProtKB/TrEMBL;Acc:F1RD89]
ENSDARG00000036751	7	18063308	18066034	-1	29.74	novel immune-type receptor 10b [Source:ZFIN;Acc:ZDB-GENE-041001-4]
ENSDARG00000037882	3	38990140	38990868	1	40.88	Uncharacterized protein [Source:UniProtKB/TrEMBL;Acc:E7EYH7]
ENSDARG00000039423	13	24810027	24811548	-1	34.49	si:ch211-217g15.3 [Source:ZFIN;Acc:ZDB-GENE-030616-619]
ENSDARG00000042345	20	27119755	27121897	-1	32.29	si:dkeyp-55f12.3 [Source:ZFIN;Acc:ZDB-GENE-041001-118]
ENSDARG00000043540	22	31134154	31138470	-1	33.01	Uncharacterized protein [Source:UniProtKB/TrEMBL;Acc:F1Q9F9]
ENSDARG00000044355	9	25741998	25743419	1	42.19	Uncharacterized protein [Source:UniProtKB/TrEMBL;Acc:E7F3V4]
ENSDARG00000045669	4	12493517	12498551	1	36.76	si:dkey-39a18.1 [Source:ZFIN;Acc:ZDB-GENE-041210-127]
ENSDARG00000045671	4	12581970	12582905	-1	36.97	interferon, gamma 1-1 [Source:ZFIN;Acc:ZDB-GENE-060210-1]
ENSDARG00000052240	4	47304683	47305798	-1	41.94	Uncharacterized protein [Source:UniProtKB/TrEMBL;Acc:E7F2E2]
ENSDARG00000053952	23	46015428	46016160	1	43.11	Uncharacterized protein [Source:UniProtKB/TrEMBL;Acc:F1QNB7]
ENSDARG00000055334	22	8726009	8727373	1	37.29	Uncharacterized protein [Source:UniProtKB/TrEMBL;Acc:E7F360]
ENSDARG00000068018	7	18423796	18424232	-1	42.79	Uncharacterized protein [Source:UniProtKB/TrEMBL;Acc:F1QT58]
ENSDARG00000069453	9	31454797	31460425	1	32.63	zgc:113314 [Source:ZFIN;Acc:ZDB-GENE-050913-19]
ENSDARG00000069859	7	18292751	18293212	-1	44.16	Uncharacterized protein [Source:UniProtKB/TrEMBL;Acc:F1QM19]
ENSDARG00000070203	4	28305148	28307807	1	33.5	si:dkey-13e3.1 [Source:ZFIN;Acc:ZDB-GENE-060503-805]
ENSDARG00000070899	19	18108945	18110675	-1	34.49	zgc:112966 [Source:ZFIN;Acc:ZDB-GENE-050320-137]
ENSDARG00000071135	22	28295985	28296452	-1	35.26	Uncharacterized protein [Source:UniProtKB/TrEMBL;Acc:E7FCY7]
ENSDARG00000071140	22	27778599	27779374	-1	33.25	Uncharacterized protein [Source:UniProtKB/TrEMBL;Acc:F1Q4Z7]
ENSDARG00000073667	22	8491531	8493130	-1	36.44	Uncharacterized protein [Source:UniProtKB/TrEMBL;Acc:F1QSS5]
ENSDARG00000074487	13	30916271	30922724	1	30.51	Uncharacterized protein [Source:UniProtKB/TrEMBL;Acc:E7F9L9]
ENSDARG00000075045	1	49728968	49732289	-1	33.11	si:ch73-6k14.1 [Source:ZFIN;Acc:ZDB-GENE-090313-165]
ENSDARG00000075092	15	28671297	28675092	-1	32.11	sc:d808 [Source:ZFIN;Acc:ZDB-GENE-080303-19]
ENSDARG00000075161	21	20693675	20694862	1	34.34	defensin, beta-like 1 [Source:ZFIN;Acc:ZDB-GENE-070207-1]
ENSDARG00000075614	16	26215223	26216421	1	36.45	zgc:193682 [Source:ZFIN;Acc:ZDB-GENE-081022-25]
ENSDARG00000075660	14	25008840	25010870	-1	34.22	interleukin 4 [Source:ZFIN;Acc:ZDB-GENE-100204-1]
ENSDARG00000075788	22	8559320	8561917	-1	39.84	Uncharacterized protein [Source:UniProtKB/TrEMBL;Acc:F1RDF9]
ENSDARG00000075829	11	24246556	24248357	-1	36.24	KiSS-1 metastasis-suppressor [Source:ZFIN;Acc:ZDB-GENE-080128-1]
ENSDARG00000076043	2	32360213	32361613	-1	33.05	si:dkeyp-73d8.9 [Source:ZFIN;Acc:ZDB-GENE-070912-685]
ENSDARG00000076244	24	30819757	30820396	-1	35.94	uo:ion006 [Source:ZFIN;Acc:ZDB-GENE-090713-4]
ENSDARG00000076277	1	44368916	44370139	-1	33.25	Uncharacterized protein [Source:UniProtKB/TrEMBL;Acc:F1QCI3]
ENSDARG00000077415	22	8672324	8679169	-1	36.9	Uncharacterized protein [Source:UniProtKB/TrEMBL;Acc:F1R990]
ENSDARG00000078099	2	48911934	48912326	1	53.69	Uncharacterized protein [Source:UniProtKB/TrEMBL;Acc:F1QDK0]
ENSDARG00000078289	22	8848189	8849544	-1	30.16	Uncharacterized protein [Source:UniProtKB/TrEMBL;Acc:E7F8V8]
ENSDARG00000078340	Zv9_scaffold3560	148263	149744	-1	36.37	hypothetical protein LOC100003716 [Source:RefSeq peptide;Acc:NP_001121762]
ENSDARG00000078938	5	10911123	10915417	-1	39.81	hypothetical protein LOC799523 [Source:RefSeq peptide;Acc:NP_001093534]
ENSDARG00000078982	4	5155251	5156081	-1	44.52	si:ch211-214j24.8 [Source:ZFIN;Acc:ZDB-GENE-041210-80]
ENSDARG00000079133	9	43342102	43344003	1	34.38	si:dkey-10c21.1 [Source:ZFIN;Acc:ZDB-GENE-081104-302]
ENSDARG00000079387	5	28476553	28479256	-1	31.99	si:ch211-102c2.4 [Source:ZFIN;Acc:ZDB-GENE-030131-8862]
ENSDARG00000079517	7	18435618	18436062	-1	40	Uncharacterized protein [Source:UniProtKB/TrEMBL;Acc:F1QAY2]
ENSDARG00000079673	7	18271387	18271804	-1	41.87	Uncharacterized protein [Source:UniProtKB/TrEMBL;Acc:F1QT84]
ENSDARG00000086168	7	18403478	18403951	-1	41.56	Uncharacterized protein [Source:UniProtKB/TrEMBL;Acc:F1QQS9]
ENSDARG00000086335	2	51627068	51627372	1	43.93	Uncharacterized protein [Source:UniProtKB/TrEMBL;Acc:E7F0Q9]
ENSDARG00000086477	22	5803788	5805363	1	37.63	Uncharacterized protein [Source:UniProtKB/TrEMBL;Acc:E7FF87]
ENSDARG00000086547	22	6808665	6809369	1	36.31	Uncharacterized protein [Source:UniProtKB/TrEMBL;Acc:E7F631]
ENSDARG00000087004	2	39903198	39903976	-1	39.28	hypothetical protein LOC100170820 [Source:RefSeq peptide;Acc:NP_001124127]
ENSDARG00000087178	1	44352317	44355588	-1	35.61	secretory calcium-binding phosphoprotein 9 [Source:ZFIN;Acc:ZDB-GENE-090424-3]
ENSDARG00000087213	16	39972333	39977567	-1	30.91	Uncharacterized protein [Source:UniProtKB/TrEMBL;Acc:F1QW39]
ENSDARG00000087509	16	24012179	24014588	-1	36.06	Uncharacterized protein [Source:UniProtKB/TrEMBL;Acc:E7F8J7]
ENSDARG00000087531	12	3088451	3092807	-1	35.37	zgc:172014 [Source:ZFIN;Acc:ZDB-GENE-080215-22]
ENSDARG00000087677	10	23683888	23684418	1	38.42	Uncharacterized protein [Source:UniProtKB/TrEMBL;Acc:E7EY11]
ENSDARG00000087706	16	23993665	23995005	-1	32.07	Uncharacterized protein [Source:UniProtKB/TrEMBL;Acc:E7F0U5]
ENSDARG00000087909	14	24903942	24905996	-1	34.65	interleukin 4 [Source:ZFIN;Acc:ZDB-GENE-100204-1]
ENSDARG00000088080	18	44191024	44192763	1	36.55	Uncharacterized protein [Source:UniProtKB/TrEMBL;Acc:E7F833]
ENSDARG00000088609	22	7800752	7803510	-1	37.88	Uncharacterized protein [Source:UniProtKB/TrEMBL;Acc:F1QLK2]
ENSDARG00000088761	1	58026124	58026424	-1	37.54	Uncharacterized protein [Source:UniProtKB/TrEMBL;Acc:E7EXE5]
ENSDARG00000088964	8	48865434	48865988	1	37.12	Uncharacterized protein [Source:UniProtKB/TrEMBL;Acc:F1R1M2]
ENSDARG00000089080	2	48999689	49001537	1	32.94	Uncharacterized protein [Source:UniProtKB/TrEMBL;Acc:E7F8E8]
ENSDARG00000089157	7	18444056	18444517	-1	43.51	Uncharacterized protein [Source:UniProtKB/TrEMBL;Acc:F1R5L6]
ENSDARG00000089402	19	16753812	16754370	-1	39.53	Uncharacterized protein [Source:UniProtKB/TrEMBL;Acc:E7F5Y9]
ENSDARG00000089500	7	9807779	9808375	-1	33.5	Uncharacterized protein [Source:UniProtKB/TrEMBL;Acc:F1QEH7]
ENSDARG00000089692	22	8715000	8716876	-1	37.56	Uncharacterized protein [Source:UniProtKB/TrEMBL;Acc:F1QCU9]
ENSDARG00000089694	3	1218451	1220040	-1	39.31	Uncharacterized protein [Source:UniProtKB/TrEMBL;Acc:F1QZH3]
ENSDARG00000090105	11	2685669	2685929	1	37.93	zgc:101127 [Source:ZFIN;Acc:ZDB-GENE-040808-17]
ENSDARG00000090124	10	29517333	29517392	-1	51.67	Activated leukocyte cell adhesion molecule [Source:UniProtKB/TrEMBL;Acc:Q8AW46]
ENSDARG00000090405	Zv9_NA257	46271	47079	-1	39.8
ENSDARG00000090603	12	5941026	5946088	1	33.32	interferon phi 4 [Source:ZFIN;Acc:ZDB-GENE-080327-1]
ENSDARG00000091888	21	21821235	21824233	-1	33.88	si:dkeyp-69c1.9 [Source:ZFIN;Acc:ZDB-GENE-030131-1774]
ENSDARG00000092041	2	33440422	33443203	1	36.7	si:dkey-31m5.4 [Source:ZFIN;Acc:ZDB-GENE-070912-516]
ENSDARG00000092169	16	13529541	13535256	1	35.27	si:dkey-250k15.4 [Source:ZFIN;Acc:ZDB-GENE-100922-254]
ENSDARG00000092180	16	34407336	34410154	1	34.3	si:dkey-40m6.11 [Source:ZFIN;Acc:ZDB-GENE-100921-31]
ENSDARG00000092262	8	47330364	47336103	-1	35.66	si:ch211-220m6.4 [Source:ZFIN;Acc:ZDB-GENE-081104-183]
ENSDARG00000092306	4	58064015	58064677	-1	55.05	si:ch211-238e22.6 [Source:ZFIN;Acc:ZDB-GENE-041210-373]
ENSDARG00000092551	1	41970591	41975966	1	37.78	si:dkey-56e3.2 [Source:ZFIN;Acc:ZDB-GENE-090313-316]
ENSDARG00000092578	10	29110003	29113590	1	33.14	si:ch211-222e20.4 [Source:ZFIN;Acc:ZDB-GENE-091118-60]
ENSDARG00000092582	22	6427753	6428436	1	40.5	Uncharacterized protein [Source:UniProtKB/TrEMBL;Acc:F1R7Z7]
ENSDARG00000092726	21	9927366	9929890	1	36.32	si:dkey-184p9.7 [Source:ZFIN;Acc:ZDB-GENE-091204-97]
ENSDARG00000092746	8	18306703	18310338	-1	32.81	si:ch211-150o23.2 [Source:ZFIN;Acc:ZDB-GENE-060503-386]
ENSDARG00000092868	16	48138011	48142014	-1	39.04	si:dkey-33i11.1 [Source:ZFIN;Acc:ZDB-GENE-030131-4630]
ENSDARG00000092952	20	42828399	42829923	1	36	si:ch211-215m21.20 [Source:ZFIN;Acc:ZDB-GENE-090506-1]
ENSDARG00000093063	20	21837488	21838545	-1	46.6	si:ch211-207i1.1 [Source:ZFIN;Acc:ZDB-GENE-041014-148]
ENSDARG00000093121	16	16711374	16712354	-1	44.14	si:dkey-46m10.3 [Source:ZFIN;Acc:ZDB-GENE-100922-185]
ENSDARG00000093156	23	21767245	21768618	1	33.19	si:ch73-21g5.7 [Source:ZFIN;Acc:ZDB-GENE-081104-260]
ENSDARG00000093179	5	58577116	58578788	-1	32.93	si:dkey-79c1.1 [Source:ZFIN;Acc:ZDB-GENE-060531-153]
ENSDARG00000093325	3	34086215	34086259	-1	51.11	immunoglobulin heavy joining 1-1 [Source:ZFIN;Acc:ZDB-GENE-040514-50]
ENSDARG00000093333	22	16879289	16880968	-1	32.92	si:dkey-38n4.2 [Source:ZFIN;Acc:ZDB-GENE-071005-3]
ENSDARG00000093350	5	40320597	40321800	1	34.39	si:dkey-58f10.8 [Source:ZFIN;Acc:ZDB-GENE-060526-322]
ENSDARG00000093561	20	15932425	15935572	1	32.15	si:ch211-195o19.4 [Source:ZFIN;Acc:ZDB-GENE-040724-179]
ENSDARG00000093584	13	22816014	22818314	1	32.12	zgc:193505 [Source:ZFIN;Acc:ZDB-GENE-030131-7103]
ENSDARG00000093608	24	28267612	28270271	-1	34.32	si:dkey-25o1.6 [Source:ZFIN;Acc:ZDB-GENE-091204-276]
ENSDARG00000093697	20	39414486	39416542	-1	36.8	si:dkey-217m5.8 [Source:ZFIN;Acc:ZDB-GENE-041014-319]
ENSDARG00000093747	4	33226534	33227645	-1	36.69	si:dkey-122c11.1 [Source:ZFIN;Acc:ZDB-GENE-060531-74]
ENSDARG00000093804	23	29618568	29619751	-1	37.5	somatostatin 6 [Source:ZFIN;Acc:ZDB-GENE-081022-199]
ENSDARG00000093852	22	5990074	5990954	-1	40.3	si:dkey-19a16.1 [Source:ZFIN;Acc:ZDB-GENE-050208-333]
ENSDARG00000094002	24	28286846	28289452	-1	31.99	si:dkey-25o1.5 [Source:ZFIN;Acc:ZDB-GENE-091204-344]
ENSDARG00000094005	23	23549118	23550868	-1	40.03	si:dkey-98j1.5 [Source:ZFIN;Acc:ZDB-GENE-090313-358]
ENSDARG00000094035	22	33483667	33485343	-1	32.86	si:dkey-49n23.2 [Source:ZFIN;Acc:ZDB-GENE-081031-26]
ENSDARG00000094045	2	32354383	32355467	-1	35.85	si:dkeyp-73d8.8 [Source:ZFIN;Acc:ZDB-GENE-070912-684]
ENSDARG00000094050	23	31640398	31642247	-1	34.11	si:dkeyp-79f12.7 [Source:ZFIN;Acc:ZDB-GENE-090312-29]
ENSDARG00000094118	4	18196157	18199301	1	32.11	si:dkey-21o22.2 [Source:ZFIN;Acc:ZDB-GENE-061106-4]
ENSDARG00000094163	25	24937732	24940319	-1	35.47	si:dkeyp-19e1.4 [Source:ZFIN;Acc:ZDB-GENE-081104-63]
ENSDARG00000094271	8	19739152	19741629	-1	32.45	si:ch73-222f22.2 [Source:ZFIN;Acc:ZDB-GENE-100921-20]
ENSDARG00000094273	22	21030780	21033000	1	40.88	si:dkey-3k20.4 [Source:ZFIN;Acc:ZDB-GENE-050208-506]
ENSDARG00000094284	5	40285108	40287505	1	33.74	si:dkey-58f10.10 [Source:ZFIN;Acc:ZDB-GENE-060526-312]
ENSDARG00000094416	11	37984948	37985349	1	39.05	zgc:112265 [Source:ZFIN;Acc:ZDB-GENE-050626-133]
ENSDARG00000094445	2	21337905	21339602	-1	32.39	si:ch211-12e1.3 [Source:ZFIN;Acc:ZDB-GENE-070912-45]
ENSDARG00000094467	22	29400133	29402610	-1	33.62	si:dkey-11d20.4 [Source:ZFIN;Acc:ZDB-GENE-070705-292]
ENSDARG00000094500	4	58095115	58096225	1	37.08	si:ch211-238e22.4 [Source:ZFIN;Acc:ZDB-GENE-030131-3632]
ENSDARG00000094518	9	34149386	34154895	-1	34.12	si:ch211-125e6.8 [Source:ZFIN;Acc:ZDB-GENE-070912-42]
ENSDARG00000094638	4	45766590	45768282	-1	35.32	si:ch211-249c2.1 [Source:ZFIN;Acc:ZDB-GENE-060503-317]
ENSDARG00000094693	5	33242937	33245324	1	38.53	si:dkey-220k22.3 [Source:ZFIN;Acc:ZDB-GENE-060526-257]
ENSDARG00000094704	24	29007355	29007984	-1	46.98	B-cell leukemia/lymphoma 2 [Source:ZFIN;Acc:ZDB-GENE-051012-1]
ENSDARG00000094836	3	32543013	32543795	1	49.55	Uncharacterized protein [Source:UniProtKB/TrEMBL;Acc:F1R0F6]
ENSDARG00000095003	22	1372028	2958758	1	38.89	si:dkeyp-79b7.3 [Source:ZFIN;Acc:ZDB-GENE-050208-721]
ENSDARG00000095053	8	41016958	41018634	1	32.86	si:dkey-26m3.2 [Source:ZFIN;Acc:ZDB-GENE-061009-42]
ENSDARG00000095092	14	35641109	35643268	-1	35.56	si:ch211-232m8.3 [Source:ZFIN;Acc:ZDB-GENE-081107-22]
ENSDARG00000095211	20	39438215	39438967	-1	36.25	si:ch211-10j20.3 [Source:ZFIN;Acc:ZDB-GENE-041014-25]
ENSDARG00000095310	2	33465384	33468165	1	36.56	si:dkey-31m5.6 [Source:ZFIN;Acc:ZDB-GENE-070912-518]
ENSDARG00000095328	19	43756500	43759201	-1	35.53	si:ch211-191i18.4 [Source:ZFIN;Acc:ZDB-GENE-060503-15]
ENSDARG00000095332	4	5241079	5244101	-1	38.34	si:dkey-14d8.1 [Source:ZFIN;Acc:ZDB-GENE-041210-86]
ENSDARG00000095447	20	11985302	11986628	1	33.69	si:ch211-155o21.1 [Source:ZFIN;Acc:ZDB-GENE-040724-102]
ENSDARG00000095493	22	4424551	4426337	-1	35.53	si:ch73-137b21.2 [Source:ZFIN;Acc:ZDB-GENE-081031-34]
ENSDARG00000095514	13	37624348	37626543	-1	38.66	si:dkeyp-77c8.5 [Source:ZFIN;Acc:ZDB-GENE-090313-401]
ENSDARG00000095608	2	37184249	37186350	-1	33.68	si:dkey-57k2.6 [Source:ZFIN;Acc:ZDB-GENE-070912-558]
ENSDARG00000095735	5	40242390	40245810	-1	41.25	si:ch211-271e10.1 [Source:ZFIN;Acc:ZDB-GENE-060526-145]
ENSDARG00000095763	8	19738812	19741629	-1	31.16	si:ch73-272h24.1 [Source:ZFIN;Acc:ZDB-GENE-100921-6]
ENSDARG00000095783	6	49712895	49720766	-1	36.57	si:dkey-249d8.1 [Source:ZFIN;Acc:ZDB-GENE-110411-157]
ENSDARG00000095863	16	48978543	48981385	-1	35.56	zgc:161979 [Source:ZFIN;Acc:ZDB-GENE-030131-5217]
ENSDARG00000095871	8	26214725	26216881	1	33.7	si:dkey-183p4.10 [Source:ZFIN;Acc:ZDB-GENE-081104-337]
ENSDARG00000095944	16	28230380	28232080	1	34.39	si:ch73-103b2.1 [Source:ZFIN;Acc:ZDB-GENE-110408-42]
