# Supplementary material for: Genome-wide identification, characterization, and expression analysis of lineage-specific genes within zebrafish
Source: BMC Genomics. 2013 Jan 31;14:65. doi: 10.1186/1471-2164-14-65 (PMC3599513; doi:10.1186/1471-2164-14-65)
Supplement: Additional file 3: Table S4 — Lineage-specific genes with paralogs that are conserved outside the taxa. [file 1471-2164-14-65-S3.xls]

## Sheet: Supplementary Table S4
Table S4 Lineage-specific genes with paralogs that are conserved outside the taxa.
Lineage-specific gene	Chromosome	Parent Gene	Chromosome	Similarity(%)
Orphan genes
ENSDARG00000078205	24	ENSDARG00000092283	24	44
ENSDARG00000078205	24	ENSDARG00000093098	24	62
ENSDARG00000090406	5	ENSDARG00000068742	5	33
ENSDARG00000090406	5	ENSDARG00000069984	19	36
ENSDARG00000090406	5	ENSDARG00000069985	19	36
ENSDARG00000090406	5	ENSDARG00000070419	19	37
ENSDARG00000090406	5	ENSDARG00000086218	19	36
ENSDARG00000090406	5	ENSDARG00000090011	19	36
ENSDARG00000092304	4	ENSDARG00000070203	4	41
ENSDARG00000092304	4	ENSDARG00000078340	Zv9_scaffold3560	89
ENSDARG00000092304	4	ENSDARG00000092779	22	88
ENSDARG00000092304	4	ENSDARG00000093697	20	91
ENSDARG00000092304	4	ENSDARG00000094638	4	91
ENSDARG00000092304	4	ENSDARG00000095211	20	0
ENSDARG00000094371	8	ENSDARG00000093674	4	85
ENSDARG00000095183	19	ENSDARG00000093674	4	87
CTSGs
ENSDARG00000007067	22	ENSDARG00000068160	Zv9_scaffold3465	48
ENSDARG00000007067	22	ENSDARG00000090601	22	50
ENSDARG00000032993	24	ENSDARG00000093570	24	28
ENSDARG00000035101	14	ENSDARG00000034598	3	32
ENSDARG00000035101	14	ENSDARG00000038404	Zv9_NA257	36
ENSDARG00000035101	14	ENSDARG00000038408	3	33
ENSDARG00000035101	14	ENSDARG00000041221	16	39
ENSDARG00000035101	14	ENSDARG00000075848	16	39
ENSDARG00000035101	14	ENSDARG00000091443	3	34
ENSDARG00000035101	14	ENSDARG00000091993	3	20
ENSDARG00000036751	7	ENSDARG00000036743	7	15
ENSDARG00000036751	7	ENSDARG00000036749	7	34
ENSDARG00000036751	7	ENSDARG00000036752	7	34
ENSDARG00000036751	7	ENSDARG00000042968	7	57
ENSDARG00000036751	7	ENSDARG00000067977	7	28
ENSDARG00000036751	7	ENSDARG00000069925	7	23
ENSDARG00000036751	7	ENSDARG00000069927	7	27
ENSDARG00000036751	7	ENSDARG00000087920	7	49
ENSDARG00000036751	7	ENSDARG00000093916	7	15
ENSDARG00000037882	3	ENSDARG00000042683	20	40
ENSDARG00000037882	3	ENSDARG00000042698	20	43
ENSDARG00000043540	22	ENSDARG00000040864	22	43
ENSDARG00000053952	23	ENSDARG00000042683	20	32
ENSDARG00000053952	23	ENSDARG00000042698	20	28
ENSDARG00000055334	22	ENSDARG00000031731	22	32
ENSDARG00000068018	7	ENSDARG00000000460	7	76
ENSDARG00000068018	7	ENSDARG00000022761	7	45
ENSDARG00000068018	7	ENSDARG00000028333	7	31
ENSDARG00000068018	7	ENSDARG00000033542	7	31
ENSDARG00000068018	7	ENSDARG00000033963	7	41
ENSDARG00000068018	7	ENSDARG00000036125	14	33
ENSDARG00000068018	7	ENSDARG00000043398	7	87
ENSDARG00000068018	7	ENSDARG00000057620	7	15
ENSDARG00000068018	7	ENSDARG00000057744	7	15
ENSDARG00000068018	7	ENSDARG00000057760	7	39
ENSDARG00000068018	7	ENSDARG00000057845	7	31
ENSDARG00000068018	7	ENSDARG00000057900	7	39
ENSDARG00000068018	7	ENSDARG00000060364	7	32
ENSDARG00000068018	7	ENSDARG00000068001	7	42
ENSDARG00000068018	7	ENSDARG00000068014	7	40
ENSDARG00000068018	7	ENSDARG00000068024	7	40
ENSDARG00000068018	7	ENSDARG00000069773	7	42
ENSDARG00000068018	7	ENSDARG00000069776	7	42
ENSDARG00000068018	7	ENSDARG00000069824	7	43
ENSDARG00000068018	7	ENSDARG00000069848	7	41
ENSDARG00000068018	7	ENSDARG00000069876	7	42
ENSDARG00000068018	7	ENSDARG00000074330	7	12
ENSDARG00000068018	7	ENSDARG00000075288	7	31
ENSDARG00000068018	7	ENSDARG00000076114	7	36
ENSDARG00000068018	7	ENSDARG00000076377	7	35
ENSDARG00000068018	7	ENSDARG00000076951	7	31
ENSDARG00000068018	7	ENSDARG00000077557	7	39
ENSDARG00000068018	7	ENSDARG00000077908	7	42
ENSDARG00000068018	7	ENSDARG00000077939	7	39
ENSDARG00000068018	7	ENSDARG00000077998	7	40
ENSDARG00000068018	7	ENSDARG00000078713	7	39
ENSDARG00000068018	7	ENSDARG00000087631	7	38
ENSDARG00000068018	7	ENSDARG00000088412	7	36
ENSDARG00000068018	7	ENSDARG00000089774	7	41
ENSDARG00000068018	7	ENSDARG00000090278	7	35
ENSDARG00000068018	7	ENSDARG00000094573	7	29
ENSDARG00000069859	7	ENSDARG00000000460	7	36
ENSDARG00000069859	7	ENSDARG00000022761	7	89
ENSDARG00000069859	7	ENSDARG00000028333	7	31
ENSDARG00000069859	7	ENSDARG00000033542	7	37
ENSDARG00000069859	7	ENSDARG00000033963	7	90
ENSDARG00000069859	7	ENSDARG00000036125	14	28
ENSDARG00000069859	7	ENSDARG00000043398	7	36
ENSDARG00000069859	7	ENSDARG00000057620	7	10
ENSDARG00000069859	7	ENSDARG00000057744	7	10
ENSDARG00000069859	7	ENSDARG00000057760	7	41
ENSDARG00000069859	7	ENSDARG00000057845	7	30
ENSDARG00000069859	7	ENSDARG00000057900	7	29
ENSDARG00000069859	7	ENSDARG00000060364	7	37
ENSDARG00000069859	7	ENSDARG00000068001	7	87
ENSDARG00000069859	7	ENSDARG00000068014	7	89
ENSDARG00000069859	7	ENSDARG00000068024	7	84
ENSDARG00000069859	7	ENSDARG00000069773	7	92
ENSDARG00000069859	7	ENSDARG00000069776	7	90
ENSDARG00000069859	7	ENSDARG00000069824	7	90
ENSDARG00000069859	7	ENSDARG00000069848	7	90
ENSDARG00000069859	7	ENSDARG00000069876	7	88
ENSDARG00000069859	7	ENSDARG00000074330	7	6
ENSDARG00000069859	7	ENSDARG00000075288	7	34
ENSDARG00000069859	7	ENSDARG00000076114	7	84
ENSDARG00000069859	7	ENSDARG00000076377	7	90
ENSDARG00000069859	7	ENSDARG00000076951	7	36
ENSDARG00000069859	7	ENSDARG00000077557	7	30
ENSDARG00000069859	7	ENSDARG00000077908	7	94
ENSDARG00000069859	7	ENSDARG00000077939	7	90
ENSDARG00000069859	7	ENSDARG00000077998	7	43
ENSDARG00000069859	7	ENSDARG00000078713	7	83
ENSDARG00000069859	7	ENSDARG00000087631	7	85
ENSDARG00000069859	7	ENSDARG00000088412	7	85
ENSDARG00000069859	7	ENSDARG00000089774	7	43
ENSDARG00000069859	7	ENSDARG00000090278	7	81
ENSDARG00000069859	7	ENSDARG00000094573	7	30
ENSDARG00000070203	4	ENSDARG00000092304	4	12
ENSDARG00000070203	4	ENSDARG00000092779	22	28
ENSDARG00000070899	19	ENSDARG00000054611	13	31
ENSDARG00000070899	19	ENSDARG00000058052	4	75
ENSDARG00000070899	19	ENSDARG00000067599	4	2
ENSDARG00000070899	19	ENSDARG00000068713	9	34
ENSDARG00000070899	19	ENSDARG00000075258	Zv9_scaffold3536	72
ENSDARG00000070899	19	ENSDARG00000095369	5	43
ENSDARG00000071135	22	ENSDARG00000089132	22	51
ENSDARG00000071135	22	ENSDARG00000089473	22	38
ENSDARG00000071140	22	ENSDARG00000089132	22	40
ENSDARG00000071140	22	ENSDARG00000089473	22	30
ENSDARG00000073667	22	ENSDARG00000009361	22	36
ENSDARG00000073667	22	ENSDARG00000013022	22	38
ENSDARG00000073667	22	ENSDARG00000040640	22	33
ENSDARG00000073667	22	ENSDARG00000052680	22	32
ENSDARG00000073667	22	ENSDARG00000055841	22	34
ENSDARG00000073667	22	ENSDARG00000058659	22	38
ENSDARG00000073667	22	ENSDARG00000058759	22	38
ENSDARG00000073667	22	ENSDARG00000058794	22	25
ENSDARG00000073667	22	ENSDARG00000071622	22	19
ENSDARG00000073667	22	ENSDARG00000071629	22	36
ENSDARG00000073667	22	ENSDARG00000071636	22	39
ENSDARG00000073667	22	ENSDARG00000071662	22	30
ENSDARG00000073667	22	ENSDARG00000074844	22	73
ENSDARG00000073667	22	ENSDARG00000077115	22	34
ENSDARG00000073667	22	ENSDARG00000077263	22	35
ENSDARG00000073667	22	ENSDARG00000079645	22	36
ENSDARG00000073667	22	ENSDARG00000088644	22	39
ENSDARG00000073667	22	ENSDARG00000088920	22	18
ENSDARG00000073667	22	ENSDARG00000089720	22	35
ENSDARG00000073667	22	ENSDARG00000090536	22	77
ENSDARG00000073667	22	ENSDARG00000091269	22	38
ENSDARG00000073667	22	ENSDARG00000092266	22	18
ENSDARG00000073667	22	ENSDARG00000092426	22	35
ENSDARG00000073667	22	ENSDARG00000093686	22	25
ENSDARG00000073667	22	ENSDARG00000093699	22	24
ENSDARG00000073667	22	ENSDARG00000093862	22	38
ENSDARG00000073667	22	ENSDARG00000095295	22	34
ENSDARG00000075788	22	ENSDARG00000009361	22	22
ENSDARG00000075788	22	ENSDARG00000013022	22	24
ENSDARG00000075788	22	ENSDARG00000040640	22	22
ENSDARG00000075788	22	ENSDARG00000052680	22	23
ENSDARG00000075788	22	ENSDARG00000055841	22	23
ENSDARG00000075788	22	ENSDARG00000058659	22	24
ENSDARG00000075788	22	ENSDARG00000058759	22	26
ENSDARG00000075788	22	ENSDARG00000058794	22	21
ENSDARG00000075788	22	ENSDARG00000071622	22	15
ENSDARG00000075788	22	ENSDARG00000071629	22	25
ENSDARG00000075788	22	ENSDARG00000071636	22	26
ENSDARG00000075788	22	ENSDARG00000071662	22	20
ENSDARG00000075788	22	ENSDARG00000074844	22	26
ENSDARG00000075788	22	ENSDARG00000077115	22	21
ENSDARG00000075788	22	ENSDARG00000077263	22	23
ENSDARG00000075788	22	ENSDARG00000079645	22	21
ENSDARG00000075788	22	ENSDARG00000088644	22	26
ENSDARG00000075788	22	ENSDARG00000088920	22	13
ENSDARG00000075788	22	ENSDARG00000089720	22	20
ENSDARG00000075788	22	ENSDARG00000090536	22	27
ENSDARG00000075788	22	ENSDARG00000091269	22	25
ENSDARG00000075788	22	ENSDARG00000092266	22	10
ENSDARG00000075788	22	ENSDARG00000092426	22	34
ENSDARG00000075788	22	ENSDARG00000093686	22	20
ENSDARG00000075788	22	ENSDARG00000093699	22	46
ENSDARG00000075788	22	ENSDARG00000093862	22	32
ENSDARG00000075788	22	ENSDARG00000095295	22	21
ENSDARG00000076043	2	ENSDARG00000079589	2	79
ENSDARG00000077415	22	ENSDARG00000009361	22	24
ENSDARG00000077415	22	ENSDARG00000013022	22	25
ENSDARG00000077415	22	ENSDARG00000040640	22	24
ENSDARG00000077415	22	ENSDARG00000052680	22	21
ENSDARG00000077415	22	ENSDARG00000055841	22	24
ENSDARG00000077415	22	ENSDARG00000058659	22	27
ENSDARG00000077415	22	ENSDARG00000058759	22	24
ENSDARG00000077415	22	ENSDARG00000058794	22	20
ENSDARG00000077415	22	ENSDARG00000071622	22	14
ENSDARG00000077415	22	ENSDARG00000071629	22	27
ENSDARG00000077415	22	ENSDARG00000071636	22	26
ENSDARG00000077415	22	ENSDARG00000071662	22	22
ENSDARG00000077415	22	ENSDARG00000074844	22	43
ENSDARG00000077415	22	ENSDARG00000077115	22	23
ENSDARG00000077415	22	ENSDARG00000077263	22	31
ENSDARG00000077415	22	ENSDARG00000079645	22	24
ENSDARG00000077415	22	ENSDARG00000088644	22	26
ENSDARG00000077415	22	ENSDARG00000088920	22	13
ENSDARG00000077415	22	ENSDARG00000089720	22	24
ENSDARG00000077415	22	ENSDARG00000090536	22	46
ENSDARG00000077415	22	ENSDARG00000091269	22	24
ENSDARG00000077415	22	ENSDARG00000092266	22	11
ENSDARG00000077415	22	ENSDARG00000092426	22	34
ENSDARG00000077415	22	ENSDARG00000093686	22	19
ENSDARG00000077415	22	ENSDARG00000093699	22	22
ENSDARG00000077415	22	ENSDARG00000093862	22	34
ENSDARG00000077415	22	ENSDARG00000095295	22	25
ENSDARG00000078289	22	ENSDARG00000031731	22	46
ENSDARG00000078340	Zv9_scaffold3560	ENSDARG00000092304	4	31
ENSDARG00000078340	Zv9_scaffold3560	ENSDARG00000092779	22	85
ENSDARG00000079517	7	ENSDARG00000000460	7	35
ENSDARG00000079517	7	ENSDARG00000022761	7	84
ENSDARG00000079517	7	ENSDARG00000028333	7	33
ENSDARG00000079517	7	ENSDARG00000033542	7	40
ENSDARG00000079517	7	ENSDARG00000033963	7	81
ENSDARG00000079517	7	ENSDARG00000036125	14	29
ENSDARG00000079517	7	ENSDARG00000043398	7	37
ENSDARG00000079517	7	ENSDARG00000057620	7	10
ENSDARG00000079517	7	ENSDARG00000057744	7	9
ENSDARG00000079517	7	ENSDARG00000057760	7	43
ENSDARG00000079517	7	ENSDARG00000057845	7	32
ENSDARG00000079517	7	ENSDARG00000057900	7	28
ENSDARG00000079517	7	ENSDARG00000060364	7	40
ENSDARG00000079517	7	ENSDARG00000068001	7	85
ENSDARG00000079517	7	ENSDARG00000068014	7	85
ENSDARG00000079517	7	ENSDARG00000068024	7	81
ENSDARG00000079517	7	ENSDARG00000069773	7	82
ENSDARG00000079517	7	ENSDARG00000069776	7	81
ENSDARG00000079517	7	ENSDARG00000069824	7	85
ENSDARG00000079517	7	ENSDARG00000069848	7	85
ENSDARG00000079517	7	ENSDARG00000069876	7	85
ENSDARG00000079517	7	ENSDARG00000074330	7	5
ENSDARG00000079517	7	ENSDARG00000075288	7	37
ENSDARG00000079517	7	ENSDARG00000076114	7	79
ENSDARG00000079517	7	ENSDARG00000076377	7	83
ENSDARG00000079517	7	ENSDARG00000076951	7	36
ENSDARG00000079517	7	ENSDARG00000077557	7	29
ENSDARG00000079517	7	ENSDARG00000077908	7	85
ENSDARG00000079517	7	ENSDARG00000077939	7	86
ENSDARG00000079517	7	ENSDARG00000077998	7	45
ENSDARG00000079517	7	ENSDARG00000078713	7	81
ENSDARG00000079517	7	ENSDARG00000087631	7	84
ENSDARG00000079517	7	ENSDARG00000088412	7	84
ENSDARG00000079517	7	ENSDARG00000089774	7	44
ENSDARG00000079517	7	ENSDARG00000090278	7	81
ENSDARG00000079517	7	ENSDARG00000094573	7	32
ENSDARG00000079673	7	ENSDARG00000000460	7	90
ENSDARG00000079673	7	ENSDARG00000022761	7	38
ENSDARG00000079673	7	ENSDARG00000028333	7	29
ENSDARG00000079673	7	ENSDARG00000033542	7	32
ENSDARG00000079673	7	ENSDARG00000033963	7	36
ENSDARG00000079673	7	ENSDARG00000036125	14	33
ENSDARG00000079673	7	ENSDARG00000043398	7	83
ENSDARG00000079673	7	ENSDARG00000057620	7	17
ENSDARG00000079673	7	ENSDARG00000057744	7	17
ENSDARG00000079673	7	ENSDARG00000057760	7	39
ENSDARG00000079673	7	ENSDARG00000057845	7	30
ENSDARG00000079673	7	ENSDARG00000057900	7	38
ENSDARG00000079673	7	ENSDARG00000060364	7	31
ENSDARG00000079673	7	ENSDARG00000068001	7	37
ENSDARG00000079673	7	ENSDARG00000068014	7	37
ENSDARG00000079673	7	ENSDARG00000068024	7	37
ENSDARG00000079673	7	ENSDARG00000069773	7	38
ENSDARG00000079673	7	ENSDARG00000069776	7	37
ENSDARG00000079673	7	ENSDARG00000069824	7	38
ENSDARG00000079673	7	ENSDARG00000069848	7	37
ENSDARG00000079673	7	ENSDARG00000069876	7	37
ENSDARG00000079673	7	ENSDARG00000074330	7	13
ENSDARG00000079673	7	ENSDARG00000075288	7	30
ENSDARG00000079673	7	ENSDARG00000076114	7	32
ENSDARG00000079673	7	ENSDARG00000076377	7	31
ENSDARG00000079673	7	ENSDARG00000076951	7	30
ENSDARG00000079673	7	ENSDARG00000077557	7	39
ENSDARG00000079673	7	ENSDARG00000077908	7	37
ENSDARG00000079673	7	ENSDARG00000077939	7	36
ENSDARG00000079673	7	ENSDARG00000077998	7	41
ENSDARG00000079673	7	ENSDARG00000078713	7	37
ENSDARG00000079673	7	ENSDARG00000087631	7	34
ENSDARG00000079673	7	ENSDARG00000088412	7	33
ENSDARG00000079673	7	ENSDARG00000089774	7	41
ENSDARG00000079673	7	ENSDARG00000090278	7	31
ENSDARG00000079673	7	ENSDARG00000094573	7	28
ENSDARG00000086168	7	ENSDARG00000000460	7	37
ENSDARG00000086168	7	ENSDARG00000022761	7	90
ENSDARG00000086168	7	ENSDARG00000028333	7	31
ENSDARG00000086168	7	ENSDARG00000033542	7	38
ENSDARG00000086168	7	ENSDARG00000033963	7	83
ENSDARG00000086168	7	ENSDARG00000036125	14	26
ENSDARG00000086168	7	ENSDARG00000043398	7	37
ENSDARG00000086168	7	ENSDARG00000057620	7	10
ENSDARG00000086168	7	ENSDARG00000057744	7	10
ENSDARG00000086168	7	ENSDARG00000057760	7	39
ENSDARG00000086168	7	ENSDARG00000057845	7	30
ENSDARG00000086168	7	ENSDARG00000057900	7	29
ENSDARG00000086168	7	ENSDARG00000060364	7	38
ENSDARG00000086168	7	ENSDARG00000068001	7	83
ENSDARG00000086168	7	ENSDARG00000068014	7	84
ENSDARG00000086168	7	ENSDARG00000068024	7	93
ENSDARG00000086168	7	ENSDARG00000069773	7	84
ENSDARG00000086168	7	ENSDARG00000069776	7	83
ENSDARG00000086168	7	ENSDARG00000069824	7	88
ENSDARG00000086168	7	ENSDARG00000069848	7	86
ENSDARG00000086168	7	ENSDARG00000069876	7	83
ENSDARG00000086168	7	ENSDARG00000074330	7	6
ENSDARG00000086168	7	ENSDARG00000075288	7	37
ENSDARG00000086168	7	ENSDARG00000076114	7	81
ENSDARG00000086168	7	ENSDARG00000076377	7	82
ENSDARG00000086168	7	ENSDARG00000076951	7	37
ENSDARG00000086168	7	ENSDARG00000077557	7	30
ENSDARG00000086168	7	ENSDARG00000077908	7	85
ENSDARG00000086168	7	ENSDARG00000077939	7	85
ENSDARG00000086168	7	ENSDARG00000077998	7	43
ENSDARG00000086168	7	ENSDARG00000078713	7	81
ENSDARG00000086168	7	ENSDARG00000087631	7	88
ENSDARG00000086168	7	ENSDARG00000088412	7	85
ENSDARG00000086168	7	ENSDARG00000089774	7	41
ENSDARG00000086168	7	ENSDARG00000090278	7	81
ENSDARG00000086168	7	ENSDARG00000094573	7	30
ENSDARG00000086335	2	ENSDARG00000086869	2	84
ENSDARG00000086477	22	ENSDARG00000038271	2	29
ENSDARG00000086477	22	ENSDARG00000063315	Zv9_NA735	44
ENSDARG00000086477	22	ENSDARG00000071651	22	47
ENSDARG00000086477	22	ENSDARG00000071656	22	46
ENSDARG00000086477	22	ENSDARG00000077493	22	43
ENSDARG00000086477	22	ENSDARG00000086095	22	42
ENSDARG00000086477	22	ENSDARG00000086291	22	44
ENSDARG00000086477	22	ENSDARG00000087376	22	68
ENSDARG00000086477	22	ENSDARG00000087512	22	49
ENSDARG00000086477	22	ENSDARG00000089370	22	36
ENSDARG00000086477	22	ENSDARG00000089818	Zv9_NA735	47
ENSDARG00000086477	22	ENSDARG00000090057	Zv9_NA136	43
ENSDARG00000086477	22	ENSDARG00000090475	22	42
ENSDARG00000086477	22	ENSDARG00000090576	Zv9_NA735	46
ENSDARG00000086477	22	ENSDARG00000090612	22	48
ENSDARG00000086477	22	ENSDARG00000090683	Zv9_NA333	48
ENSDARG00000086477	22	ENSDARG00000090894	Zv9_NA735	43
ENSDARG00000086477	22	ENSDARG00000092203	22	47
ENSDARG00000086477	22	ENSDARG00000092230	22	40
ENSDARG00000086477	22	ENSDARG00000093788	22	43
ENSDARG00000086477	22	ENSDARG00000094494	22	49
ENSDARG00000086477	22	ENSDARG00000094770	22	45
ENSDARG00000086477	22	ENSDARG00000095195	22	47
ENSDARG00000086477	22	ENSDARG00000095401	22	51
ENSDARG00000086477	22	ENSDARG00000095454	22	43
ENSDARG00000086477	22	ENSDARG00000095800	22	39
ENSDARG00000086547	22	ENSDARG00000043198	22	25
ENSDARG00000086547	22	ENSDARG00000056425	Zv9_NA333	38
ENSDARG00000086547	22	ENSDARG00000058753	22	35
ENSDARG00000086547	22	ENSDARG00000071553	22	30
ENSDARG00000086547	22	ENSDARG00000071643	22	25
ENSDARG00000086547	22	ENSDARG00000071644	22	26
ENSDARG00000086547	22	ENSDARG00000071648	22	24
ENSDARG00000086547	22	ENSDARG00000071657	22	21
ENSDARG00000086547	22	ENSDARG00000074085	22	24
ENSDARG00000086547	22	ENSDARG00000075027	22	5
ENSDARG00000086547	22	ENSDARG00000075248	22	35
ENSDARG00000086547	22	ENSDARG00000077252	22	21
ENSDARG00000086547	22	ENSDARG00000086621	22	34
ENSDARG00000086547	22	ENSDARG00000090167	22	6
ENSDARG00000086547	22	ENSDARG00000090578	Zv9_NA926	27
ENSDARG00000086547	22	ENSDARG00000090869	22	30
ENSDARG00000086547	22	ENSDARG00000090882	22	24
ENSDARG00000086547	22	ENSDARG00000091604	Zv9_NA926	3
ENSDARG00000086547	22	ENSDARG00000095918	22	28
ENSDARG00000086547	22	ENSDARG00000095940	22	33
ENSDARG00000086547	22	ENSDARG00000095966	22	4
ENSDARG00000087004	2	ENSDARG00000093570	24	18
ENSDARG00000087213	16	ENSDARG00000043198	22	26
ENSDARG00000087213	16	ENSDARG00000056425	Zv9_NA333	26
ENSDARG00000087213	16	ENSDARG00000058753	22	31
ENSDARG00000087213	16	ENSDARG00000071553	22	34
ENSDARG00000087213	16	ENSDARG00000071643	22	28
ENSDARG00000087213	16	ENSDARG00000071644	22	28
ENSDARG00000087213	16	ENSDARG00000071648	22	25
ENSDARG00000087213	16	ENSDARG00000071657	22	30
ENSDARG00000087213	16	ENSDARG00000074085	22	26
ENSDARG00000087213	16	ENSDARG00000075027	22	26
ENSDARG00000087213	16	ENSDARG00000075248	22	27
ENSDARG00000087213	16	ENSDARG00000077252	22	28
ENSDARG00000087213	16	ENSDARG00000086621	22	35
ENSDARG00000087213	16	ENSDARG00000090167	22	31
ENSDARG00000087213	16	ENSDARG00000090578	Zv9_NA926	31
ENSDARG00000087213	16	ENSDARG00000090869	22	26
ENSDARG00000087213	16	ENSDARG00000090882	22	34
ENSDARG00000087213	16	ENSDARG00000091604	Zv9_NA926	50
ENSDARG00000087213	16	ENSDARG00000095918	22	27
ENSDARG00000087213	16	ENSDARG00000095940	22	27
ENSDARG00000087213	16	ENSDARG00000095966	22	16
ENSDARG00000087509	16	ENSDARG00000034598	3	38
ENSDARG00000087509	16	ENSDARG00000038404	Zv9_NA257	35
ENSDARG00000087509	16	ENSDARG00000038408	3	34
ENSDARG00000087509	16	ENSDARG00000041221	16	59
ENSDARG00000087509	16	ENSDARG00000075848	16	56
ENSDARG00000087509	16	ENSDARG00000091443	3	38
ENSDARG00000087509	16	ENSDARG00000091993	3	23
ENSDARG00000087531	12	ENSDARG00000089556	20	94
ENSDARG00000087531	12	ENSDARG00000090572	23	94
ENSDARG00000087531	12	ENSDARG00000094775	22	89
ENSDARG00000087531	12	ENSDARG00000094994	3	62
ENSDARG00000087677	10	ENSDARG00000052656	10	35
ENSDARG00000087677	10	ENSDARG00000074732	10	35
ENSDARG00000087677	10	ENSDARG00000088503	10	28
ENSDARG00000087677	10	ENSDARG00000088512	10	16
ENSDARG00000087677	10	ENSDARG00000089784	10	14
ENSDARG00000087677	10	ENSDARG00000090025	10	35
ENSDARG00000087706	16	ENSDARG00000034598	3	42
ENSDARG00000087706	16	ENSDARG00000038404	Zv9_NA257	42
ENSDARG00000087706	16	ENSDARG00000038408	3	41
ENSDARG00000087706	16	ENSDARG00000041221	16	58
ENSDARG00000087706	16	ENSDARG00000075848	16	76
ENSDARG00000087706	16	ENSDARG00000091443	3	41
ENSDARG00000087706	16	ENSDARG00000091993	3	9
ENSDARG00000088080	18	ENSDARG00000054952	18	91
ENSDARG00000088609	22	ENSDARG00000009361	22	23
ENSDARG00000088609	22	ENSDARG00000013022	22	34
ENSDARG00000088609	22	ENSDARG00000040640	22	21
ENSDARG00000088609	22	ENSDARG00000052680	22	21
ENSDARG00000088609	22	ENSDARG00000055841	22	23
ENSDARG00000088609	22	ENSDARG00000058659	22	23
ENSDARG00000088609	22	ENSDARG00000058759	22	33
ENSDARG00000088609	22	ENSDARG00000058794	22	17
ENSDARG00000088609	22	ENSDARG00000071622	22	13
ENSDARG00000088609	22	ENSDARG00000071629	22	31
ENSDARG00000088609	22	ENSDARG00000071636	22	31
ENSDARG00000088609	22	ENSDARG00000071662	22	24
ENSDARG00000088609	22	ENSDARG00000074844	22	36
ENSDARG00000088609	22	ENSDARG00000077115	22	21
ENSDARG00000088609	22	ENSDARG00000077263	22	19
ENSDARG00000088609	22	ENSDARG00000079645	22	33
ENSDARG00000088609	22	ENSDARG00000088644	22	37
ENSDARG00000088609	22	ENSDARG00000088920	22	13
ENSDARG00000088609	22	ENSDARG00000089720	22	21
ENSDARG00000088609	22	ENSDARG00000090536	22	25
ENSDARG00000088609	22	ENSDARG00000091269	22	34
ENSDARG00000088609	22	ENSDARG00000092266	22	10
ENSDARG00000088609	22	ENSDARG00000092426	22	21
ENSDARG00000088609	22	ENSDARG00000093686	22	18
ENSDARG00000088609	22	ENSDARG00000093699	22	14
ENSDARG00000088609	22	ENSDARG00000093862	22	23
ENSDARG00000088609	22	ENSDARG00000095295	22	21
ENSDARG00000088964	8	ENSDARG00000088585	7	35
ENSDARG00000088964	8	ENSDARG00000090700	15	28
ENSDARG00000088964	8	ENSDARG00000091185	17	33
ENSDARG00000088964	8	ENSDARG00000093765	5	19
ENSDARG00000088964	8	ENSDARG00000093811	18	19
ENSDARG00000088964	8	ENSDARG00000095137	10	19
ENSDARG00000089080	2	ENSDARG00000076336	2	37
ENSDARG00000089080	2	ENSDARG00000077309	2	41
ENSDARG00000089080	2	ENSDARG00000077575	2	31
ENSDARG00000089080	2	ENSDARG00000079657	2	34
ENSDARG00000089080	2	ENSDARG00000087818	2	35
ENSDARG00000089080	2	ENSDARG00000089146	2	26
ENSDARG00000089080	2	ENSDARG00000089211	2	39
ENSDARG00000089080	2	ENSDARG00000091129	2	15
ENSDARG00000089157	7	ENSDARG00000000460	7	36
ENSDARG00000089157	7	ENSDARG00000022761	7	90
ENSDARG00000089157	7	ENSDARG00000028333	7	32
ENSDARG00000089157	7	ENSDARG00000033542	7	37
ENSDARG00000089157	7	ENSDARG00000033963	7	92
ENSDARG00000089157	7	ENSDARG00000036125	14	28
ENSDARG00000089157	7	ENSDARG00000043398	7	36
ENSDARG00000089157	7	ENSDARG00000057620	7	10
ENSDARG00000089157	7	ENSDARG00000057744	7	10
ENSDARG00000089157	7	ENSDARG00000057760	7	40
ENSDARG00000089157	7	ENSDARG00000057845	7	31
ENSDARG00000089157	7	ENSDARG00000057900	7	28
ENSDARG00000089157	7	ENSDARG00000060364	7	37
ENSDARG00000089157	7	ENSDARG00000068001	7	89
ENSDARG00000089157	7	ENSDARG00000068014	7	90
ENSDARG00000089157	7	ENSDARG00000068024	7	86
ENSDARG00000089157	7	ENSDARG00000069773	7	94
ENSDARG00000089157	7	ENSDARG00000069776	7	91
ENSDARG00000089157	7	ENSDARG00000069824	7	91
ENSDARG00000089157	7	ENSDARG00000069848	7	91
ENSDARG00000089157	7	ENSDARG00000069876	7	90
ENSDARG00000089157	7	ENSDARG00000074330	7	6
ENSDARG00000089157	7	ENSDARG00000075288	7	35
ENSDARG00000089157	7	ENSDARG00000076114	7	86
ENSDARG00000089157	7	ENSDARG00000076377	7	92
ENSDARG00000089157	7	ENSDARG00000076951	7	37
ENSDARG00000089157	7	ENSDARG00000077557	7	29
ENSDARG00000089157	7	ENSDARG00000077908	7	96
ENSDARG00000089157	7	ENSDARG00000077939	7	91
ENSDARG00000089157	7	ENSDARG00000077998	7	43
ENSDARG00000089157	7	ENSDARG00000078713	7	85
ENSDARG00000089157	7	ENSDARG00000087631	7	87
ENSDARG00000089157	7	ENSDARG00000088412	7	87
ENSDARG00000089157	7	ENSDARG00000089774	7	42
ENSDARG00000089157	7	ENSDARG00000090278	7	83
ENSDARG00000089157	7	ENSDARG00000094573	7	31
ENSDARG00000089402	19	ENSDARG00000086548	14	54
ENSDARG00000089402	19	ENSDARG00000090660	Zv9_NA869	37
ENSDARG00000089500	7	ENSDARG00000088585	7	41
ENSDARG00000089500	7	ENSDARG00000090700	15	34
ENSDARG00000089500	7	ENSDARG00000091185	17	39
ENSDARG00000089500	7	ENSDARG00000093765	5	28
ENSDARG00000089500	7	ENSDARG00000093811	18	28
ENSDARG00000089500	7	ENSDARG00000095137	10	29
ENSDARG00000089692	22	ENSDARG00000009361	22	39
ENSDARG00000089692	22	ENSDARG00000013022	22	37
ENSDARG00000089692	22	ENSDARG00000040640	22	29
ENSDARG00000089692	22	ENSDARG00000052680	22	35
ENSDARG00000089692	22	ENSDARG00000055841	22	29
ENSDARG00000089692	22	ENSDARG00000058659	22	30
ENSDARG00000089692	22	ENSDARG00000058759	22	49
ENSDARG00000089692	22	ENSDARG00000058794	22	22
ENSDARG00000089692	22	ENSDARG00000071622	22	15
ENSDARG00000089692	22	ENSDARG00000071629	22	27
ENSDARG00000089692	22	ENSDARG00000071636	22	38
ENSDARG00000089692	22	ENSDARG00000071662	22	25
ENSDARG00000089692	22	ENSDARG00000074844	22	30
ENSDARG00000089692	22	ENSDARG00000077115	22	33
ENSDARG00000089692	22	ENSDARG00000077263	22	24
ENSDARG00000089692	22	ENSDARG00000079645	22	23
ENSDARG00000089692	22	ENSDARG00000088644	22	33
ENSDARG00000089692	22	ENSDARG00000088920	22	19
ENSDARG00000089692	22	ENSDARG00000089720	22	35
ENSDARG00000089692	22	ENSDARG00000090536	22	31
ENSDARG00000089692	22	ENSDARG00000091269	22	50
ENSDARG00000089692	22	ENSDARG00000092266	22	18
ENSDARG00000089692	22	ENSDARG00000092426	22	23
ENSDARG00000089692	22	ENSDARG00000093686	22	25
ENSDARG00000089692	22	ENSDARG00000093699	22	20
ENSDARG00000089692	22	ENSDARG00000093862	22	30
ENSDARG00000089692	22	ENSDARG00000095295	22	30
ENSDARG00000089694	3	ENSDARG00000009361	22	34
ENSDARG00000089694	3	ENSDARG00000013022	22	35
ENSDARG00000089694	3	ENSDARG00000040640	22	31
ENSDARG00000089694	3	ENSDARG00000052680	22	30
ENSDARG00000089694	3	ENSDARG00000055841	22	33
ENSDARG00000089694	3	ENSDARG00000058659	22	35
ENSDARG00000089694	3	ENSDARG00000058759	22	32
ENSDARG00000089694	3	ENSDARG00000058794	22	24
ENSDARG00000089694	3	ENSDARG00000071622	22	20
ENSDARG00000089694	3	ENSDARG00000071629	22	33
ENSDARG00000089694	3	ENSDARG00000071636	22	40
ENSDARG00000089694	3	ENSDARG00000071662	22	30
ENSDARG00000089694	3	ENSDARG00000074844	22	39
ENSDARG00000089694	3	ENSDARG00000077115	22	33
ENSDARG00000089694	3	ENSDARG00000077263	22	33
ENSDARG00000089694	3	ENSDARG00000079645	22	27
ENSDARG00000089694	3	ENSDARG00000088644	22	34
ENSDARG00000089694	3	ENSDARG00000088920	22	18
ENSDARG00000089694	3	ENSDARG00000089720	22	32
ENSDARG00000089694	3	ENSDARG00000090536	22	42
ENSDARG00000089694	3	ENSDARG00000091269	22	32
ENSDARG00000089694	3	ENSDARG00000092266	22	13
ENSDARG00000089694	3	ENSDARG00000092426	22	32
ENSDARG00000089694	3	ENSDARG00000093686	22	26
ENSDARG00000089694	3	ENSDARG00000093699	22	23
ENSDARG00000089694	3	ENSDARG00000093862	22	35
ENSDARG00000089694	3	ENSDARG00000095295	22	31
ENSDARG00000090405	Zv9_NA257	ENSDARG00000034598	3	77
ENSDARG00000090405	Zv9_NA257	ENSDARG00000038404	Zv9_NA257	65
ENSDARG00000090405	Zv9_NA257	ENSDARG00000038408	3	69
ENSDARG00000090405	Zv9_NA257	ENSDARG00000041221	16	48
ENSDARG00000090405	Zv9_NA257	ENSDARG00000075848	16	42
ENSDARG00000090405	Zv9_NA257	ENSDARG00000091443	3	67
ENSDARG00000090405	Zv9_NA257	ENSDARG00000091993	3	82
ENSDARG00000090603	12	ENSDARG00000025607	3	25
ENSDARG00000092041	2	ENSDARG00000092773	2	55
ENSDARG00000092041	2	ENSDARG00000093076	2	55
ENSDARG00000092041	2	ENSDARG00000093362	2	91
ENSDARG00000092041	2	ENSDARG00000095761	2	56
ENSDARG00000092180	16	ENSDARG00000092773	2	64
ENSDARG00000092180	16	ENSDARG00000093076	2	64
ENSDARG00000092180	16	ENSDARG00000093362	2	94
ENSDARG00000092180	16	ENSDARG00000095761	2	65
ENSDARG00000092306	4	ENSDARG00000093775	5	99
ENSDARG00000092551	1	ENSDARG00000088337	1	62
ENSDARG00000092582	22	ENSDARG00000038271	2	32
ENSDARG00000092582	22	ENSDARG00000063315	Zv9_NA735	58
ENSDARG00000092582	22	ENSDARG00000071651	22	75
ENSDARG00000092582	22	ENSDARG00000071656	22	73
ENSDARG00000092582	22	ENSDARG00000077493	22	62
ENSDARG00000092582	22	ENSDARG00000086095	22	51
ENSDARG00000092582	22	ENSDARG00000086291	22	58
ENSDARG00000092582	22	ENSDARG00000087376	22	39
ENSDARG00000092582	22	ENSDARG00000087512	22	62
ENSDARG00000092582	22	ENSDARG00000089370	22	43
ENSDARG00000092582	22	ENSDARG00000089818	Zv9_NA735	61
ENSDARG00000092582	22	ENSDARG00000090057	Zv9_NA136	67
ENSDARG00000092582	22	ENSDARG00000090475	22	72
ENSDARG00000092582	22	ENSDARG00000090576	Zv9_NA735	58
ENSDARG00000092582	22	ENSDARG00000090612	22	70
ENSDARG00000092582	22	ENSDARG00000090683	Zv9_NA333	72
ENSDARG00000092582	22	ENSDARG00000090894	Zv9_NA735	64
ENSDARG00000092582	22	ENSDARG00000092203	22	66
ENSDARG00000092582	22	ENSDARG00000092230	22	65
ENSDARG00000092582	22	ENSDARG00000093788	22	75
ENSDARG00000092582	22	ENSDARG00000094494	22	71
ENSDARG00000092582	22	ENSDARG00000094770	22	73
ENSDARG00000092582	22	ENSDARG00000095195	22	72
ENSDARG00000092582	22	ENSDARG00000095401	22	72
ENSDARG00000092582	22	ENSDARG00000095454	22	69
ENSDARG00000092582	22	ENSDARG00000095800	22	64
ENSDARG00000092746	8	ENSDARG00000095774	23	30
ENSDARG00000092952	20	ENSDARG00000092727	20	95
ENSDARG00000092952	20	ENSDARG00000093436	20	97
ENSDARG00000092952	20	ENSDARG00000093703	11	88
ENSDARG00000092952	20	ENSDARG00000094474	11	85
ENSDARG00000092952	20	ENSDARG00000095775	11	87
ENSDARG00000093121	16	ENSDARG00000094303	16	37
ENSDARG00000093179	5	ENSDARG00000092274	22	97
ENSDARG00000093333	22	ENSDARG00000092274	22	96
ENSDARG00000093350	5	ENSDARG00000041911	20	27
ENSDARG00000093350	5	ENSDARG00000091972	5	64
ENSDARG00000093350	5	ENSDARG00000092222	5	34
ENSDARG00000093350	5	ENSDARG00000092228	5	40
ENSDARG00000093350	5	ENSDARG00000092602	5	38
ENSDARG00000093350	5	ENSDARG00000092667	5	34
ENSDARG00000093350	5	ENSDARG00000092680	5	35
ENSDARG00000093350	5	ENSDARG00000093621	10	39
ENSDARG00000093350	5	ENSDARG00000093763	5	32
ENSDARG00000093350	5	ENSDARG00000093960	5	36
ENSDARG00000093350	5	ENSDARG00000094489	5	47
ENSDARG00000093350	5	ENSDARG00000094935	5	35
ENSDARG00000093350	5	ENSDARG00000095026	5	37
ENSDARG00000093350	5	ENSDARG00000095532	5	34
ENSDARG00000093561	20	ENSDARG00000040864	22	44
ENSDARG00000093608	24	ENSDARG00000093570	24	38
ENSDARG00000093697	20	ENSDARG00000092304	4	38
ENSDARG00000093697	20	ENSDARG00000092779	22	91
ENSDARG00000093852	22	ENSDARG00000095148	22	39
ENSDARG00000094035	22	ENSDARG00000092274	22	97
ENSDARG00000094045	2	ENSDARG00000079589	2	68
ENSDARG00000094050	23	ENSDARG00000092137	2	96
ENSDARG00000094050	23	ENSDARG00000094202	1	100
ENSDARG00000094050	23	ENSDARG00000094206	1	98
ENSDARG00000094050	23	ENSDARG00000095025	21	100
ENSDARG00000094118	4	ENSDARG00000040864	22	44
ENSDARG00000094271	8	ENSDARG00000093977	18	78
ENSDARG00000094284	5	ENSDARG00000041911	20	14
ENSDARG00000094284	5	ENSDARG00000091972	5	25
ENSDARG00000094284	5	ENSDARG00000092222	5	64
ENSDARG00000094284	5	ENSDARG00000092228	5	22
ENSDARG00000094284	5	ENSDARG00000092602	5	22
ENSDARG00000094284	5	ENSDARG00000092667	5	50
ENSDARG00000094284	5	ENSDARG00000092680	5	61
ENSDARG00000094284	5	ENSDARG00000093621	10	34
ENSDARG00000094284	5	ENSDARG00000093763	5	54
ENSDARG00000094284	5	ENSDARG00000093960	5	19
ENSDARG00000094284	5	ENSDARG00000094489	5	22
ENSDARG00000094284	5	ENSDARG00000094935	5	73
ENSDARG00000094284	5	ENSDARG00000095026	5	48
ENSDARG00000094284	5	ENSDARG00000095532	5	49
ENSDARG00000094467	22	ENSDARG00000089132	22	32
ENSDARG00000094467	22	ENSDARG00000089473	22	27
ENSDARG00000094518	9	ENSDARG00000089556	20	92
ENSDARG00000094518	9	ENSDARG00000090572	23	92
ENSDARG00000094518	9	ENSDARG00000094775	22	88
ENSDARG00000094518	9	ENSDARG00000094994	3	61
ENSDARG00000094638	4	ENSDARG00000092304	4	31
ENSDARG00000094638	4	ENSDARG00000092779	22	87
ENSDARG00000095003	22	ENSDARG00000071800	22	42
ENSDARG00000095003	22	ENSDARG00000094218	22	49
ENSDARG00000095053	8	ENSDARG00000092274	22	97
ENSDARG00000095211	20	ENSDARG00000092304	4	0
ENSDARG00000095211	20	ENSDARG00000092779	22	89
ENSDARG00000095310	2	ENSDARG00000092773	2	55
ENSDARG00000095310	2	ENSDARG00000093076	2	55
ENSDARG00000095310	2	ENSDARG00000093362	2	91
ENSDARG00000095310	2	ENSDARG00000095761	2	56
ENSDARG00000095332	4	ENSDARG00000045842	4	34
ENSDARG00000095332	4	ENSDARG00000054473	7	29
ENSDARG00000095447	20	ENSDARG00000092274	22	97
ENSDARG00000095493	22	ENSDARG00000071653	22	31
ENSDARG00000095493	22	ENSDARG00000078519	22	65
ENSDARG00000095493	22	ENSDARG00000091199	Zv9_scaffold3465	1
ENSDARG00000095493	22	ENSDARG00000092168	22	27
ENSDARG00000095493	22	ENSDARG00000092513	22	59
ENSDARG00000095493	22	ENSDARG00000092590	22	61
ENSDARG00000095493	22	ENSDARG00000092732	22	58
ENSDARG00000095493	22	ENSDARG00000093265	22	29
ENSDARG00000095493	22	ENSDARG00000093528	22	3
ENSDARG00000095493	22	ENSDARG00000093574	22	62
ENSDARG00000095493	22	ENSDARG00000094155	22	38
ENSDARG00000095493	22	ENSDARG00000094228	22	59
ENSDARG00000095493	22	ENSDARG00000094604	22	26
ENSDARG00000095493	22	ENSDARG00000095120	22	29
ENSDARG00000095493	22	ENSDARG00000095398	22	48
ENSDARG00000095493	22	ENSDARG00000095589	22	60
ENSDARG00000095763	8	ENSDARG00000093977	18	80
ENSDARG00000095863	16	ENSDARG00000041490	16	83
ENSDARG00000095871	8	ENSDARG00000077907	8	100
ENSDARG00000095944	16	ENSDARG00000092137	2	93
ENSDARG00000095944	16	ENSDARG00000094202	1	96
ENSDARG00000095944	16	ENSDARG00000094206	1	98
ENSDARG00000095944	16	ENSDARG00000095025	21	96
