# Supplementary material for: Genome-wide identification, characterization, and expression analysis of lineage-specific genes within zebrafish
Source: BMC Genomics. 2013 Jan 31;14:65. doi: 10.1186/1471-2164-14-65 (PMC3599513; doi:10.1186/1471-2164-14-65)
Supplement: Additional file 4: Table S5 — Lineage-specific genes with paralogs that are not conserved outside the taxa. [file 1471-2164-14-65-S4.xls]

## Sheet: Sheet1
Table S5 Lineage-specific genes with paralogs that are not conserved outside the taxa.
Lineage-specific gene	Chromosome	Parent Gene	Chromosome	Similarity(%)
Orphan genes
ENSDARG00000076319	16	ENSDARG00000077759	16	97
ENSDARG00000076319	16	ENSDARG00000078368	16	96
ENSDARG00000076319	16	ENSDARG00000078398	14	47
ENSDARG00000076319	16	ENSDARG00000079706	16	97
ENSDARG00000076319	16	ENSDARG00000088189	16	31
ENSDARG00000076319	16	ENSDARG00000088867	16	46
ENSDARG00000076319	16	ENSDARG00000089454	17	45
ENSDARG00000076319	16	ENSDARG00000089728	16	46
ENSDARG00000076319	16	ENSDARG00000089959	17	45
ENSDARG00000076319	16	ENSDARG00000090879	23	41
ENSDARG00000077759	16	ENSDARG00000076319	16	83
ENSDARG00000077759	16	ENSDARG00000078368	16	81
ENSDARG00000077759	16	ENSDARG00000078398	14	46
ENSDARG00000077759	16	ENSDARG00000079706	16	82
ENSDARG00000077759	16	ENSDARG00000088189	16	28
ENSDARG00000077759	16	ENSDARG00000088867	16	46
ENSDARG00000077759	16	ENSDARG00000089454	17	44
ENSDARG00000077759	16	ENSDARG00000089728	16	46
ENSDARG00000077759	16	ENSDARG00000089959	17	45
ENSDARG00000077759	16	ENSDARG00000090879	23	41
ENSDARG00000078368	16	ENSDARG00000076319	16	96
ENSDARG00000078368	16	ENSDARG00000077759	16	95
ENSDARG00000078368	16	ENSDARG00000078398	14	48
ENSDARG00000078368	16	ENSDARG00000079706	16	96
ENSDARG00000078368	16	ENSDARG00000088189	16	31
ENSDARG00000078368	16	ENSDARG00000088867	16	48
ENSDARG00000078368	16	ENSDARG00000089454	17	46
ENSDARG00000078368	16	ENSDARG00000089728	16	48
ENSDARG00000078368	16	ENSDARG00000089959	17	46
ENSDARG00000078368	16	ENSDARG00000090879	23	41
ENSDARG00000078398	14	ENSDARG00000076319	16	40
ENSDARG00000078398	14	ENSDARG00000077759	16	45
ENSDARG00000078398	14	ENSDARG00000078368	16	41
ENSDARG00000078398	14	ENSDARG00000079706	16	40
ENSDARG00000078398	14	ENSDARG00000088189	16	46
ENSDARG00000078398	14	ENSDARG00000088867	16	68
ENSDARG00000078398	14	ENSDARG00000089454	17	68
ENSDARG00000078398	14	ENSDARG00000089728	16	70
ENSDARG00000078398	14	ENSDARG00000089959	17	68
ENSDARG00000078398	14	ENSDARG00000090879	23	69
ENSDARG00000079706	16	ENSDARG00000076319	16	97
ENSDARG00000079706	16	ENSDARG00000077759	16	95
ENSDARG00000079706	16	ENSDARG00000078368	16	96
ENSDARG00000079706	16	ENSDARG00000078398	14	48
ENSDARG00000079706	16	ENSDARG00000088189	16	31
ENSDARG00000079706	16	ENSDARG00000088867	16	47
ENSDARG00000079706	16	ENSDARG00000089454	17	45
ENSDARG00000079706	16	ENSDARG00000089728	16	46
ENSDARG00000079706	16	ENSDARG00000089959	17	45
ENSDARG00000079706	16	ENSDARG00000090879	23	42
ENSDARG00000088189	16	ENSDARG00000076319	16	42
ENSDARG00000088189	16	ENSDARG00000077759	16	44
ENSDARG00000088189	16	ENSDARG00000078368	16	43
ENSDARG00000088189	16	ENSDARG00000078398	14	73
ENSDARG00000088189	16	ENSDARG00000079706	16	43
ENSDARG00000088189	16	ENSDARG00000088867	16	78
ENSDARG00000088189	16	ENSDARG00000089454	17	49
ENSDARG00000088189	16	ENSDARG00000089728	16	88
ENSDARG00000088189	16	ENSDARG00000089959	17	70
ENSDARG00000088189	16	ENSDARG00000090879	23	67
ENSDARG00000088867	16	ENSDARG00000076319	16	39
ENSDARG00000088867	16	ENSDARG00000077759	16	45
ENSDARG00000088867	16	ENSDARG00000078368	16	40
ENSDARG00000088867	16	ENSDARG00000078398	14	68
ENSDARG00000088867	16	ENSDARG00000079706	16	40
ENSDARG00000088867	16	ENSDARG00000088189	16	48
ENSDARG00000088867	16	ENSDARG00000089454	17	51
ENSDARG00000088867	16	ENSDARG00000089728	16	80
ENSDARG00000088867	16	ENSDARG00000089959	17	76
ENSDARG00000088867	16	ENSDARG00000090879	23	67
ENSDARG00000089454	17	ENSDARG00000076319	16	39
ENSDARG00000089454	17	ENSDARG00000077759	16	44
ENSDARG00000089454	17	ENSDARG00000078368	16	40
ENSDARG00000089454	17	ENSDARG00000078398	14	70
ENSDARG00000089454	17	ENSDARG00000079706	16	39
ENSDARG00000089454	17	ENSDARG00000088189	16	31
ENSDARG00000089454	17	ENSDARG00000088867	16	52
ENSDARG00000089454	17	ENSDARG00000089728	16	55
ENSDARG00000089454	17	ENSDARG00000089959	17	53
ENSDARG00000089454	17	ENSDARG00000090879	23	59
ENSDARG00000089728	16	ENSDARG00000076319	16	38
ENSDARG00000089728	16	ENSDARG00000077759	16	44
ENSDARG00000089728	16	ENSDARG00000078368	16	39
ENSDARG00000089728	16	ENSDARG00000078398	14	68
ENSDARG00000089728	16	ENSDARG00000079706	16	38
ENSDARG00000089728	16	ENSDARG00000088189	16	53
ENSDARG00000089728	16	ENSDARG00000088867	16	78
ENSDARG00000089728	16	ENSDARG00000089454	17	52
ENSDARG00000089728	16	ENSDARG00000089959	17	70
ENSDARG00000089728	16	ENSDARG00000090879	23	67
ENSDARG00000089959	17	ENSDARG00000076319	16	39
ENSDARG00000089959	17	ENSDARG00000077759	16	45
ENSDARG00000089959	17	ENSDARG00000078368	16	40
ENSDARG00000089959	17	ENSDARG00000078398	14	68
ENSDARG00000089959	17	ENSDARG00000079706	16	39
ENSDARG00000089959	17	ENSDARG00000088189	16	44
ENSDARG00000089959	17	ENSDARG00000088867	16	76
ENSDARG00000089959	17	ENSDARG00000089454	17	52
ENSDARG00000089959	17	ENSDARG00000089728	16	73
ENSDARG00000089959	17	ENSDARG00000090879	23	71
ENSDARG00000090879	23	ENSDARG00000076319	16	36
ENSDARG00000090879	23	ENSDARG00000077759	16	41
ENSDARG00000090879	23	ENSDARG00000078368	16	36
ENSDARG00000090879	23	ENSDARG00000078398	14	70
ENSDARG00000090879	23	ENSDARG00000079706	16	36
ENSDARG00000090879	23	ENSDARG00000088189	16	42
ENSDARG00000090879	23	ENSDARG00000088867	16	68
ENSDARG00000090879	23	ENSDARG00000089454	17	58
ENSDARG00000090879	23	ENSDARG00000089728	16	70
ENSDARG00000090879	23	ENSDARG00000089959	17	71
ENSDARG00000092029	20	ENSDARG00000094259	20	91
ENSDARG00000092422	13	ENSDARG00000092687	5	99
ENSDARG00000092422	13	ENSDARG00000095502	10	50
ENSDARG00000092422	13	ENSDARG00000095769	8	97
ENSDARG00000092687	5	ENSDARG00000092422	13	99
ENSDARG00000092687	5	ENSDARG00000095502	10	50
ENSDARG00000092687	5	ENSDARG00000095769	8	98
ENSDARG00000093371	4	ENSDARG00000095159	4	100
ENSDARG00000094259	20	ENSDARG00000092029	20	94
ENSDARG00000094371	8	ENSDARG00000095183	19	85
ENSDARG00000095159	4	ENSDARG00000093371	4	100
ENSDARG00000095183	19	ENSDARG00000094371	8	54
ENSDARG00000095502	10	ENSDARG00000092422	13	88
ENSDARG00000095502	10	ENSDARG00000092687	5	88
ENSDARG00000095502	10	ENSDARG00000095769	8	87
ENSDARG00000095769	8	ENSDARG00000092422	13	97
ENSDARG00000095769	8	ENSDARG00000092687	5	98
ENSDARG00000095769	8	ENSDARG00000095502	10	49
CTSGs
ENSDARG00000032993	24	ENSDARG00000087004	2	27
ENSDARG00000032993	24	ENSDARG00000093608	24	34
ENSDARG00000035101	14	ENSDARG00000087509	16	41
ENSDARG00000035101	14	ENSDARG00000087706	16	18
ENSDARG00000035101	14	ENSDARG00000090405	Zv9_NA257	14
ENSDARG00000037882	3	ENSDARG00000053952	23	25
ENSDARG00000043540	22	ENSDARG00000093561	20	43
ENSDARG00000043540	22	ENSDARG00000094118	4	43
ENSDARG00000044355	9	ENSDARG00000052240	4	70
ENSDARG00000052240	4	ENSDARG00000044355	9	95
ENSDARG00000053952	23	ENSDARG00000037882	3	32
ENSDARG00000055334	22	ENSDARG00000078289	22	21
ENSDARG00000068018	7	ENSDARG00000069859	7	39
ENSDARG00000068018	7	ENSDARG00000079517	7	36
ENSDARG00000068018	7	ENSDARG00000079673	7	73
ENSDARG00000068018	7	ENSDARG00000086168	7	38
ENSDARG00000068018	7	ENSDARG00000089157	7	38
ENSDARG00000069859	7	ENSDARG00000068018	7	40
ENSDARG00000069859	7	ENSDARG00000079517	7	81
ENSDARG00000069859	7	ENSDARG00000079673	7	33
ENSDARG00000069859	7	ENSDARG00000086168	7	84
ENSDARG00000069859	7	ENSDARG00000089157	7	98
ENSDARG00000070203	4	ENSDARG00000078340	Zv9_scaffold3560	29
ENSDARG00000070203	4	ENSDARG00000093697	20	27
ENSDARG00000070203	4	ENSDARG00000094638	4	29
ENSDARG00000070203	4	ENSDARG00000095211	20	14
ENSDARG00000071135	22	ENSDARG00000071140	22	88
ENSDARG00000071135	22	ENSDARG00000094467	22	29
ENSDARG00000071140	22	ENSDARG00000071135	22	57
ENSDARG00000071140	22	ENSDARG00000094467	22	24
ENSDARG00000073667	22	ENSDARG00000075788	22	36
ENSDARG00000073667	22	ENSDARG00000077415	22	61
ENSDARG00000073667	22	ENSDARG00000088609	22	35
ENSDARG00000073667	22	ENSDARG00000089692	22	40
ENSDARG00000073667	22	ENSDARG00000089694	3	36
ENSDARG00000075660	14	ENSDARG00000087909	14	97
ENSDARG00000075788	22	ENSDARG00000073667	22	27
ENSDARG00000075788	22	ENSDARG00000077415	22	39
ENSDARG00000075788	22	ENSDARG00000088609	22	21
ENSDARG00000075788	22	ENSDARG00000089692	22	26
ENSDARG00000075788	22	ENSDARG00000089694	3	24
ENSDARG00000076043	2	ENSDARG00000094045	2	76
ENSDARG00000077415	22	ENSDARG00000073667	22	44
ENSDARG00000077415	22	ENSDARG00000075788	22	37
ENSDARG00000077415	22	ENSDARG00000088609	22	23
ENSDARG00000077415	22	ENSDARG00000089692	22	25
ENSDARG00000077415	22	ENSDARG00000089694	3	27
ENSDARG00000078289	22	ENSDARG00000055334	22	37
ENSDARG00000078340	Zv9_scaffold3560	ENSDARG00000070203	4	33
ENSDARG00000078340	Zv9_scaffold3560	ENSDARG00000093697	20	75
ENSDARG00000078340	Zv9_scaffold3560	ENSDARG00000094638	4	96
ENSDARG00000078340	Zv9_scaffold3560	ENSDARG00000095211	20	42
ENSDARG00000078938	5	ENSDARG00000095735	5	73
ENSDARG00000079517	7	ENSDARG00000068018	7	35
ENSDARG00000079517	7	ENSDARG00000069859	7	75
ENSDARG00000079517	7	ENSDARG00000079673	7	30
ENSDARG00000079517	7	ENSDARG00000086168	7	73
ENSDARG00000079517	7	ENSDARG00000089157	7	77
ENSDARG00000079673	7	ENSDARG00000068018	7	76
ENSDARG00000079673	7	ENSDARG00000069859	7	33
ENSDARG00000079673	7	ENSDARG00000079517	7	32
ENSDARG00000079673	7	ENSDARG00000086168	7	34
ENSDARG00000079673	7	ENSDARG00000089157	7	33
ENSDARG00000086168	7	ENSDARG00000068018	7	39
ENSDARG00000086168	7	ENSDARG00000069859	7	84
ENSDARG00000086168	7	ENSDARG00000079517	7	78
ENSDARG00000086168	7	ENSDARG00000079673	7	34
ENSDARG00000086168	7	ENSDARG00000089157	7	86
ENSDARG00000086477	22	ENSDARG00000092582	22	41
ENSDARG00000086547	22	ENSDARG00000087213	16	4
ENSDARG00000087004	2	ENSDARG00000032993	24	28
ENSDARG00000087004	2	ENSDARG00000093608	24	24
ENSDARG00000087213	16	ENSDARG00000086547	22	2
ENSDARG00000087509	16	ENSDARG00000035101	14	40
ENSDARG00000087509	16	ENSDARG00000087706	16	25
ENSDARG00000087509	16	ENSDARG00000090405	Zv9_NA257	19
ENSDARG00000087531	12	ENSDARG00000094518	9	96
ENSDARG00000087706	16	ENSDARG00000035101	14	43
ENSDARG00000087706	16	ENSDARG00000087509	16	61
ENSDARG00000087706	16	ENSDARG00000090405	Zv9_NA257	0
ENSDARG00000087909	14	ENSDARG00000075660	14	91
ENSDARG00000088609	22	ENSDARG00000073667	22	24
ENSDARG00000088609	22	ENSDARG00000075788	22	19
ENSDARG00000088609	22	ENSDARG00000077415	22	22
ENSDARG00000088609	22	ENSDARG00000089692	22	22
ENSDARG00000088609	22	ENSDARG00000089694	3	24
ENSDARG00000088964	8	ENSDARG00000089500	7	51
ENSDARG00000089157	7	ENSDARG00000068018	7	39
ENSDARG00000089157	7	ENSDARG00000069859	7	98
ENSDARG00000089157	7	ENSDARG00000079517	7	83
ENSDARG00000089157	7	ENSDARG00000079673	7	33
ENSDARG00000089157	7	ENSDARG00000086168	7	86
ENSDARG00000089500	7	ENSDARG00000088964	8	50
ENSDARG00000089692	22	ENSDARG00000073667	22	33
ENSDARG00000089692	22	ENSDARG00000075788	22	28
ENSDARG00000089692	22	ENSDARG00000077415	22	29
ENSDARG00000089692	22	ENSDARG00000088609	22	26
ENSDARG00000089692	22	ENSDARG00000089694	3	28
ENSDARG00000089694	3	ENSDARG00000073667	22	36
ENSDARG00000089694	3	ENSDARG00000075788	22	32
ENSDARG00000089694	3	ENSDARG00000077415	22	37
ENSDARG00000089694	3	ENSDARG00000088609	22	36
ENSDARG00000089694	3	ENSDARG00000089692	22	34
ENSDARG00000090405	Zv9_NA257	ENSDARG00000035101	14	33
ENSDARG00000090405	Zv9_NA257	ENSDARG00000087509	16	44
ENSDARG00000090405	Zv9_NA257	ENSDARG00000087706	16	0
ENSDARG00000092041	2	ENSDARG00000092180	16	79
ENSDARG00000092041	2	ENSDARG00000095310	2	100
ENSDARG00000092180	16	ENSDARG00000092041	2	95
ENSDARG00000092180	16	ENSDARG00000095310	2	95
ENSDARG00000092582	22	ENSDARG00000086477	22	50
ENSDARG00000093179	5	ENSDARG00000093333	22	97
ENSDARG00000093179	5	ENSDARG00000094035	22	98
ENSDARG00000093179	5	ENSDARG00000095053	8	96
ENSDARG00000093179	5	ENSDARG00000095447	20	80
ENSDARG00000093333	22	ENSDARG00000093179	5	96
ENSDARG00000093333	22	ENSDARG00000094035	22	98
ENSDARG00000093333	22	ENSDARG00000095053	8	96
ENSDARG00000093333	22	ENSDARG00000095447	20	81
ENSDARG00000093350	5	ENSDARG00000094284	5	34
ENSDARG00000093561	20	ENSDARG00000043540	22	90
ENSDARG00000093561	20	ENSDARG00000094118	4	100
ENSDARG00000093608	24	ENSDARG00000032993	24	51
ENSDARG00000093608	24	ENSDARG00000087004	2	34
ENSDARG00000093697	20	ENSDARG00000070203	4	38
ENSDARG00000093697	20	ENSDARG00000078340	Zv9_scaffold3560	92
ENSDARG00000093697	20	ENSDARG00000094638	4	93
ENSDARG00000093697	20	ENSDARG00000095211	20	56
ENSDARG00000093747	4	ENSDARG00000094500	4	92
ENSDARG00000094035	22	ENSDARG00000093179	5	98
ENSDARG00000094035	22	ENSDARG00000093333	22	99
ENSDARG00000094035	22	ENSDARG00000095053	8	98
ENSDARG00000094035	22	ENSDARG00000095447	20	82
ENSDARG00000094045	2	ENSDARG00000076043	2	67
ENSDARG00000094050	23	ENSDARG00000095944	16	96
ENSDARG00000094118	4	ENSDARG00000043540	22	90
ENSDARG00000094118	4	ENSDARG00000093561	20	100
ENSDARG00000094271	8	ENSDARG00000095763	8	79
ENSDARG00000094284	5	ENSDARG00000093350	5	24
ENSDARG00000094467	22	ENSDARG00000071135	22	21
ENSDARG00000094467	22	ENSDARG00000071140	22	27
ENSDARG00000094500	4	ENSDARG00000093747	4	91
ENSDARG00000094518	9	ENSDARG00000087531	12	96
ENSDARG00000094638	4	ENSDARG00000070203	4	34
ENSDARG00000094638	4	ENSDARG00000078340	Zv9_scaffold3560	96
ENSDARG00000094638	4	ENSDARG00000093697	20	76
ENSDARG00000094638	4	ENSDARG00000095211	20	42
ENSDARG00000095053	8	ENSDARG00000093179	5	96
ENSDARG00000095053	8	ENSDARG00000093333	22	97
ENSDARG00000095053	8	ENSDARG00000094035	22	98
ENSDARG00000095053	8	ENSDARG00000095447	20	82
ENSDARG00000095211	20	ENSDARG00000070203	4	36
ENSDARG00000095211	20	ENSDARG00000078340	Zv9_scaffold3560	91
ENSDARG00000095211	20	ENSDARG00000093697	20	99
ENSDARG00000095211	20	ENSDARG00000094638	4	91
ENSDARG00000095310	2	ENSDARG00000092041	2	100
ENSDARG00000095310	2	ENSDARG00000092180	16	79
ENSDARG00000095447	20	ENSDARG00000093179	5	95
ENSDARG00000095447	20	ENSDARG00000093333	22	97
ENSDARG00000095447	20	ENSDARG00000094035	22	97
ENSDARG00000095447	20	ENSDARG00000095053	8	97
ENSDARG00000095735	5	ENSDARG00000078938	5	91
ENSDARG00000095763	8	ENSDARG00000094271	8	47
ENSDARG00000095944	16	ENSDARG00000094050	23	96
