# Supplementary material for: Genome-wide identification, characterization, and expression analysis of lineage-specific genes within zebrafish
Source: BMC Genomics. 2013 Jan 31;14:65. doi: 10.1186/1471-2164-14-65 (PMC3599513; doi:10.1186/1471-2164-14-65)
Supplement: Additional file 7: Table S6 — List of the number of unique mapped reads and RPKM for both orphan genes and CTSGs expressed at different developmental stages and different organs. [file 1471-2164-14-65-S7.xls]

## Sheet: Number of unique mapped reads
Table S6_1: The number of unique mapped reads to each lineage-specific gene in different developmental stages and different organs.
		unfertilize eggsb	1cell,0hpf	1cell,0.75hpf	2-4cell,0.75hpf		16cell,1.5hpf	16/32cell,1.5hpf	128/256cell,2.5hpf	512cell,2.75hpf	1Kcell,3hpf		MBT,3.5hpf	dome,4.5hpf		50% epiboly,5.25hpf	post-MBT,50% epiboly,5.3hpf	shield,6hpf			bud,10hpf		28hpf		2dpf		5dpf				whole_female_adult_zebrafish_without_head_or_ovary		whole_male_adult_zebrafish_without_head_or_testis		female_adult_zebrafish_head					male_adult_zebrafish_head					adult_zebrafish_ovary
		SRR062657c	SRR062658	ERR034124	SRR372787	SRR372788	ERR034125	SRR062659	SRR062660	ERR034126	SRR372789	SRR372790	SRR062661	SRR372791	SRR372792	ERR034127	SRR062662	SRR372793	SRR372794	SRR372795	SRR372796	SRR372797	SRR372798	SRR372799	SRR372800	SRR372801	SRR372802	SRR372803			ERR004009	ERR004010	ERR004011	ERR004012	ERR004013	ERR004014	ERR004015	ERR004016	ERR004017	ERR004018	ERR004019	ERR004020	ERR004021	ERR004022	ERR004023	ERR004024	ERR004025	ERR004026	ERR004027
ID of orphan genes	Length of all the exonsa
ENSDARG00000035561	78	0	0	0	2	6	0	0	0	1	14	14	1	47	49	1	9	24	23	52	43	109	69	144	59	129	37	122			14	18	14	19	19	26	20	15	13	22	17	31	22	34	4	4	6	7	5
ENSDARG00000076319	1206	0	0	0	2	3	0	0	0	0	6	5	0	4	13	0	2	3	3	5	4	3	1	1	0	0	0	0			0	2	0	0	0	0	0	0	0	0	0	0	0	0	2	1	0	2	2
ENSDARG00000077216	672	0	0	0	0	0	0	0	0	0	0	0	0	0	0	0	0	0	0	0	1	1	75	108	105	124	65	166			6	3	2	0	0	1	0	1	0	0	0	2	4	0	0	0	0	0	0
ENSDARG00000077759	1425	0	0	0	2	1	0	1	0	0	2	3	0	9	10	0	2	8	8	15	0	0	1	2	0	1	0	1			3	0	0	0	1	0	0	2	0	0	0	0	3	0	11	23	2	5	5
ENSDARG00000078205	390	0	0	0	0	0	0	0	0	0	5	2	0	0	0	0	2	1	2	2	0	0	0	0	0	0	0	0			25	32	25	33	7	5	6	1	1	3	2	4	1	3	1	0	1	0	0
ENSDARG00000078368	1206	0	0	0	1	0	0	0	0	1	2	1	0	4	2	0	1	0	1	6	0	2	2	2	1	0	0	0			0	1	0	0	0	0	0	0	0	0	0	0	0	0	0	0	0	0	0
ENSDARG00000078398	1347	0	0	0	1	0	0	0	0	0	1	0	0	0	0	0	0	0	0	0	1	0	2	3	0	1	1	1			0	0	2	0	0	0	1	0	0	1	0	2	0	0	1	1	0	0	0
ENSDARG00000079347	1229	0	0	2	2	1	1	0	2	3	1	3	12	18	24	8	59	19	23	61	5	9	13	17	33	49	138	269			26	33	20	31	51	43	53	32	27	72	47	40	41	40	2	4	0	3	1
ENSDARG00000079706	1206	0	0	0	0	0	0	1	0	0	0	1	0	0	2	0	0	0	0	2	0	1	0	1	0	0	1	0			0	0	0	0	0	0	0	0	0	0	0	0	0	0	0	1	0	0	2
ENSDARG00000086072	168	0	0	0	0	0	0	0	0	0	0	0	0	0	0	0	0	0	0	0	0	0	0	0	0	0	0	0			0	0	0	0	0	0	0	1	0	0	0	0	0	0	0	0	0	0	0
ENSDARG00000086176	60	0	0	0	0	0	0	0	0	0	0	0	0	0	0	0	0	0	0	0	0	0	0	0	0	0	0	0			0	0	0	0	0	0	0	0	0	0	0	0	0	0	0	0	0	0	0
ENSDARG00000086437	87	0	0	0	0	0	0	0	0	0	0	1	0	0	1	0	0	0	0	0	0	0	1	3	2	1	2	52			0	0	0	0	0	0	1	0	0	8	0	0	1	0	1	0	0	0	0
ENSDARG00000086497	84	1	0	0	9	21	1	3	0	0	5	12	1	137	151	2	17	138	143	498	383	504	352	455	421	523	180	229			53	23	34	9	98	108	99	9	13	20	33	62	61	6	5	2	1	8	9
ENSDARG00000087690	60	0	0	0	0	0	0	0	0	0	0	0	0	0	2	0	0	0	0	0	0	0	0	0	0	0	0	0			0	0	0	0	0	0	1	0	0	0	0	0	0	0	0	0	0	0	0
ENSDARG00000087696	165	0	0	0	0	0	0	0	0	0	0	0	0	0	0	0	0	0	0	0	0	1	25	53	32	67	10	60			5	5	2	3	4	5	3	3	0	3	4	5	4	4	0	0	1	0	0
ENSDARG00000088189	837	0	0	2	2	1	0	0	0	0	1	2	0	0	0	0	0	0	2	1	0	2	0	2	3	3	0	1			0	1	0	0	0	2	0	1	0	1	0	1	1	1	3	4	1	4	1
ENSDARG00000088399	72	15	17	18	131	218	12	62	47	11	384	411	66	81	96	4	16	48	49	140	109	139	162	207	206	222	704	1100			19	21	19	19	16	23	8	21	20	69	23	53	49	17	33	74	12	40	30
ENSDARG00000088417	174	0	0	0	0	0	0	0	0	0	0	0	0	0	0	0	0	0	0	0	0	1	0	2	0	0	0	0			0	0	0	0	0	0	0	0	0	0	1	0	3	1	0	0	0	0	0
ENSDARG00000088665	156	0	0	0	0	0	0	0	0	0	0	0	0	0	0	0	0	0	0	0	0	0	0	0	0	0	2	2			1	0	0	0	0	1	1	3	1	0	0	0	1	2	0	0	0	0	0
ENSDARG00000088867	1353	0	0	1	3	3	2	1	0	1	3	12	1	4	12	1	1	2	6	4	1	1	0	1	2	3	0	1			1	1	0	0	1	1	0	0	0	0	0	1	1	0	5	6	0	7	2
ENSDARG00000089454	1320	0	0	0	0	0	0	0	0	0	0	2	0	1	5	0	2	3	0	0	0	1	0	2	1	2	1	3			0	0	1	0	3	2	2	1	2	4	0	2	2	2	7	3	0	1	1
ENSDARG00000089728	1389	0	0	0	0	3	0	0	0	4	4	5	0	0	4	0	0	2	4	6	3	2	0	2	0	1	0	1			3	1	0	0	2	0	1	0	0	0	2	1	3	0	10	25	9	11	8
ENSDARG00000089744	119	0	0	0	0	0	0	0	0	0	0	0	0	0	0	0	0	0	0	0	0	0	1	2	0	1	1	3			25	43	21	22	19	27	21	15	20	0	6	8	2	3	0	0	0	0	0
ENSDARG00000089819	249	0	0	0	0	2	0	0	0	0	2	2	0	0	0	0	0	0	0	0	1	0	0	10	5	14	7	40			1	4	1	1	1	2	5	3	0	2	3	0	3	1	0	0	0	0	0
ENSDARG00000089959	1338	0	0	0	1	6	0	0	0	0	2	3	1	2	5	0	1	0	0	4	0	1	1	3	1	2	2	2			0	1	1	1	1	0	3	0	2	1	2	3	3	1	7	1	0	5	0
ENSDARG00000090169	309	0	0	0	0	2	0	0	0	0	0	0	3	7	6	4	14	6	7	20	33	35	43	51	54	45	17	25			7	6	19	20	24	20	13	17	14	12	10	7	17	4	1	1	0	0	0
ENSDARG00000090406	858	0	0	0	0	0	0	0	3	0	0	0	0	2	4	0	3	1	2	1	0	3	1	3	6	0	0	1			1	2	1	0	0	0	1	0	1	1	3	1	1	0	1	0	1	3	1
ENSDARG00000090879	1332	1	1	0	4	7	0	2	0	0	6	9	0	6	9	0	1	2	1	4	6	4	4	6	1	3	4	5			0	0	0	2	0	2	1	0	0	1	3	1	2	1	4	3	2	6	5
ENSDARG00000091441	156	0	0	0	0	0	0	0	0	0	0	0	0	0	0	0	0	0	0	0	0	2	1	6	1	1	0	3			0	0	0	0	0	0	1	0	0	0	0	0	0	1	0	0	0	0	0
ENSDARG00000091741	48	0	0	8	1	7	12	6	10	6	39	72	11	11	24	1	5	1	4	15	0	1	1	7	0	3	2	10			1	1	1	0	2	2	2	4	1	8	2	3	10	6	7	18	1	9	4
ENSDARG00000091921	363	0	0	0	0	0	0	0	0	0	0	0	0	0	0	0	9	6	11	35	8	20	8	14	2	2	0	0			2	2	0	1	2	1	0	0	0	4	3	2	2	1	2	0	0	0	1
ENSDARG00000091957	262	0	0	0	0	0	0	0	0	0	0	0	0	0	0	0	0	0	0	1	0	0	0	0	0	0	0	2			0	0	0	0	0	0	0	0	0	0	1	0	0	1	0	0	0	0	0
ENSDARG00000092024	10	0	0	0	0	0	0	0	0	0	0	0	0	0	0	0	0	0	0	0	0	0	0	0	0	0	0	0			0	0	0	0	0	0	0	0	0	0	0	1	0	0	0	0	0	0	0
ENSDARG00000092029	460	0	0	0	0	1	0	0	0	0	0	0	0	5	17	0	2	3	3	10	20	49	4	4	7	15	3	7			1	0	3	1	2	2	0	1	0	0	3	1	3	1	0	0	0	0	1
ENSDARG00000092165	289	0	0	0	1	0	0	0	0	0	0	0	1	0	0	0	0	0	0	0	0	0	0	0	0	0	0	0			1	0	0	0	0	0	0	2	0	1	0	1	0	0	0	0	0	0	0
ENSDARG00000092189	16	0	0	0	0	0	0	0	0	0	0	0	0	0	0	0	0	0	0	0	0	0	0	0	0	0	0	0			0	0	0	0	0	0	0	0	0	0	0	0	0	0	0	0	0	0	0
ENSDARG00000092304	200	0	0	0	0	0	0	0	0	0	0	0	0	0	0	0	0	0	0	1	0	0	1	0	0	1	0	1			0	0	0	0	0	0	0	0	0	0	0	0	0	0	0	0	0	0	0
ENSDARG00000092416	53	0	0	0	0	0	0	0	0	0	0	0	0	0	0	0	0	0	0	0	0	0	0	0	0	0	0	0			1	1	0	0	0	0	0	0	0	0	0	0	0	0	0	0	0	0	0
ENSDARG00000092422	927	0	0	0	0	0	0	0	0	0	0	0	0	1	2	0	0	5	6	10	0	5	0	4	1	9	0	6			0	0	0	0	0	0	0	1	0	2	2	0	2	0	0	0	0	0	0
ENSDARG00000092535	521	0	0	0	0	1	0	0	0	0	2	2	0	3	1	0	0	0	0	3	2	2	0	2	2	1	8	4			1	1	1	0	1	2	1	0	1	0	2	1	6	3	0	0	0	0	0
ENSDARG00000092687	1163	0	0	0	0	1	0	0	0	0	0	0	0	0	4	0	0	1	4	9	0	4	0	3	1	9	0	11			1	3	0	1	1	0	6	2	2	0	1	5	4	5	0	0	0	0	1
ENSDARG00000092944	89	0	0	0	0	0	2	1	2	0	8	20	1	7	11	0	0	0	0	0	5	8	186	413	106	205	16	54			1	4	0	3	4	4	7	5	6	5	2	11	4	4	2	2	0	4	0
ENSDARG00000093246	645	0	1	0	0	5	0	0	0	0	2	3	0	100	142	2	14	59	84	188	20	29	5	6	6	11	3	22			173	163	162	160	36	43	57	36	36	49	28	50	49	32	0	3	1	3	1
ENSDARG00000093274	39	0	0	0	0	0	0	0	0	0	0	0	0	0	0	0	0	0	0	0	0	0	0	0	0	0	0	0			0	0	0	0	0	0	0	0	0	0	0	0	0	0	0	0	0	0	0
ENSDARG00000093371	365	0	2	3	5	35	0	0	1	0	6	32	0	5	20	0	0	1	3	2	0	2	2	7	4	11	0	10			5	11	0	3	2	6	3	4	4	1	2	3	3	1	6	33	8	30	36
ENSDARG00000093714	391	0	0	0	1	0	0	0	0	0	0	0	0	0	0	0	0	0	0	0	0	1	8	11	16	13	5	4			0	0	1	0	0	5	2	5	1	1	0	2	3	2	0	0	1	0	0
ENSDARG00000093724	319	0	0	0	0	0	0	0	0	0	0	0	0	4	0	2	0	0	2	1	1	1	0	1	0	1	0	2			0	0	0	0	1	1	0	1	0	0	1	2	2	0	0	0	0	0	0
ENSDARG00000093917	976	0	0	0	0	1	1	0	0	1	0	0	0	9	20	2	1	0	4	1	2	2	1	4	2	7	6	4			6	0	3	0	4	1	5	0	2	4	5	7	6	3	0	0	0	1	0
ENSDARG00000094028	11	0	0	0	0	0	0	0	0	0	0	0	0	0	0	0	0	0	0	0	0	0	0	0	0	0	0	0			0	0	0	0	0	0	0	0	0	0	0	0	0	0	0	0	0	0	0
ENSDARG00000094259	451	0	0	0	0	0	0	0	0	0	0	0	0	5	15	0	0	1	3	2	6	26	8	7	5	10	1	11			1	0	2	0	3	1	3	1	0	0	1	2	1	1	0	0	0	0	0
ENSDARG00000094371	692	0	0	0	0	0	0	0	0	0	0	0	0	0	0	0	0	0	0	0	2	0	4	14	1	6	0	1			0	0	2	1	0	0	1	0	2	0	0	0	0	0	0	0	1	1	0
ENSDARG00000094373	712	0	0	0	0	0	0	0	0	0	0	0	1	1	6	0	1	1	0	1	0	0	2	0	0	1	0	0			0	0	0	0	0	0	0	0	1	0	0	0	0	0	0	1	0	0	0
ENSDARG00000094399	570	1	0	0	0	1	0	0	0	0	1	0	0	1	1	0	0	3	1	2	2	0	2	2	8	13	0	4			3	0	2	2	5	3	7	0	1	0	2	1	6	7	0	0	1	0	1
ENSDARG00000094425	594	0	0	0	0	4	0	0	0	0	0	0	0	2	4	0	0	0	0	1	0	8	1	2	0	1	0	0			0	0	0	0	0	0	0	0	0	0	0	0	0	0	0	1	1	1	0
ENSDARG00000094481	46	0	0	0	0	0	0	0	0	0	0	0	0	0	0	0	0	0	0	0	0	1	0	0	0	0	0	0			0	0	0	0	0	0	0	1	0	0	0	2	0	0	0	0	0	0	0
ENSDARG00000094939	12	0	0	0	0	0	0	0	0	0	0	0	0	0	0	0	0	0	0	0	0	0	0	0	0	0	0	0			0	0	0	0	0	0	0	0	0	0	0	0	0	0	0	0	0	0	0
ENSDARG00000094993	11	0	0	0	0	0	0	0	0	0	0	0	0	0	0	0	0	0	0	0	0	0	0	0	0	0	0	0			0	0	0	0	0	0	0	0	0	0	0	0	0	0	0	0	0	0	0
ENSDARG00000095159	457	10	7	0	34	81	1	5	9	0	53	93	2	12	21	0	3	3	0	6	0	1	1	5	1	9	8	7			8	10	0	3	3	0	1	1	0	0	0	0	1	2	8	12	0	16	10
ENSDARG00000095183	1592	0	0	0	0	6	0	0	0	0	0	0	3	45	85	0	14	31	54	83	27	54	12	39	13	48	16	19			1	0	0	1	1	0	2	2	4	4	10	7	13	1	0	0	0	1	1
ENSDARG00000095502	853	0	0	0	0	2	0	0	0	0	0	0	0	0	10	0	0	14	19	43	0	27	1	11	0	14	0	16			0	0	0	0	1	1	0	0	0	0	0	0	0	0	0	0	0	2	0
ENSDARG00000095516	57	0	0	0	0	0	0	0	0	0	0	0	0	0	0	0	0	0	0	0	0	0	0	0	0	0	0	0			0	0	0	0	0	0	0	0	0	0	0	0	0	0	0	0	0	0	0
ENSDARG00000095596	532	0	0	0	0	0	0	0	0	0	0	0	0	1	2	0	3	0	1	1	1	2	1	2	1	0	0	1			2	0	0	0	0	1	1	0	0	0	0	0	0	0	2	2	0	3	3
ENSDARG00000095611	14	0	0	0	0	0	0	0	0	0	0	0	0	0	0	0	0	0	0	0	0	0	0	0	0	0	0	0			0	0	0	0	0	0	0	0	0	0	0	0	0	0	0	0	0	0	0
ENSDARG00000095766	11	0	0	0	0	0	0	0	0	0	0	0	0	0	0	0	0	0	0	0	0	0	0	0	0	0	0	0			0	0	0	0	0	0	0	0	0	0	0	0	0	0	0	0	0	0	0
ENSDARG00000095769	927	0	0	0	0	2	0	0	0	0	0	0	0	0	33	0	0	35	35	138	0	80	2	38	0	37	0	15			0	0	0	1	1	0	0	1	1	2	0	2	1	1	0	2	0	0	0
ENSDARG00000095794	1003	374	414	395	2128	3448	384	557	494	336	1746	1956	513	436	439	45	63	46	52	115	168	250	146	159	81	117	11	26			7	3	0	2	0	1	2	1	0	0	4	0	4	0	110	174	113	257	234
ID of CTSGs
ENSDARG00000007067	396	0	0	0	0	0	0	0	0	0	0	0	0	0	3	0	0	2	1	1	0	0	0	0	0	0	0	2			1	1	1	0	0	5	3	0	1	2	1	5	3	5	0	0	0	0	0
ENSDARG00000015866	1020	0	0	0	1	1	0	0	0	0	1	0	2	10	14	1	22	43	38	104	5336	8409	83701	125452	116450	173657	84566	178284			209	202	464	473	11	5	15	5	10	3	0	2	7	0	5	5	1	2	6
ENSDARG00000017163	609	2952	2131	1009	11244	20288	971	1351	855	743	4539	5951	518	605	835	19	70	58	70	159	11	16	0	7	4	1	2	11			200	219	4	10	3	3	5	6	3	2	2	1	4	2	720	874	451	987	975
ENSDARG00000023157	291	0	0	0	0	0	0	0	0	0	0	0	0	0	0	0	0	1	1	0	4	7	155	239	107	139	16	22			0	2	0	1	0	0	0	0	0	0	0	0	0	0	0	1	0	0	0
ENSDARG00000032993	429	0	3	11	6	8	3	2	2	5	11	13	3	5	13	2	0	1	3	15	1	1	0	2	1	2	0	2			0	2	1	1	0	2	0	0	0	2	0	3	4	2	0	3	0	0	0
ENSDARG00000035101	849	0	0	0	0	0	0	0	0	0	0	0	0	0	0	0	0	0	0	0	0	0	0	2	0	0	1	0			0	2	0	0	1	0	0	0	0	0	3	1	1	1	0	0	0	0	0
ENSDARG00000036751	549	0	0	0	0	0	0	0	0	0	0	0	0	0	0	0	0	0	0	0	0	0	0	0	0	0	0	0			0	0	0	0	1	0	0	0	0	1	0	2	0	0	0	0	0	0	0
ENSDARG00000037882	615	0	0	0	0	5	0	0	0	0	0	0	3	84	111	0	15	6	5	12	0	0	0	0	0	0	0	0			0	2	0	0	0	0	0	0	0	0	0	0	0	0	0	0	0	0	0
ENSDARG00000039423	1027	0	0	0	2	10	1	5	3	0	17	23	5	14	34	0	3	11	16	14	11	25	29	49	22	29	650	1257			21	40	35	34	14	9	16	5	5	16	8	11	8	16	13	9	1	3	6
ENSDARG00000042345	1371	125	116	100	447	1016	102	424	346	66	843	1438	466	667	1053	40	313	183	255	530	368	655	679	988	512	848	317	725			154	154	104	126	104	147	172	126	68	142	58	112	118	90	189	289	89	173	199
ENSDARG00000043540	1146	0	0	1	0	37	0	0	0	4	2	2	12	474	728	12	82	23	30	91	6	9	11	11	8	15	4	9			26	21	22	23	16	19	21	18	17	33	23	44	45	33	4	1	0	2	0
ENSDARG00000044355	1374	0	0	0	0	196	0	0	0	0	1	1	0	2877	4387	6	12	589	685	1543	1635	2779	299	477	10	12	0	0			0	0	0	0	0	0	0	0	0	0	0	0	0	0	0	0	0	0	0
ENSDARG00000045669	2145	2	2	1	5	12	2	0	0	0	9	16	5	22	14	0	1	6	5	10	37	58	191	251	115	153	23	42			23	37	33	36	3	3	7	1	4	8	2	7	6	4	0	0	1	0	3
ENSDARG00000045671	513	1	0	0	0	0	0	0	0	0	1	2	0	1	0	0	0	0	0	0	0	0	0	0	0	0	0	0			4	5	2	7	0	2	3	4	0	9	4	3	14	6	0	0	1	0	1
ENSDARG00000052240	1011	0	0	0	0	8	0	0	0	0	0	0	0	122	250	0	5	6	8	27	69	176	0	6	0	0	0	0			0	0	0	0	0	0	0	0	0	0	0	0	0	0	0	0	0	0	0
ENSDARG00000053952	483	0	0	1	0	0	0	0	0	0	0	1	0	0	0	0	0	0	0	0	0	0	0	0	0	1	0	1			0	2	0	0	0	0	1	0	0	0	1	1	2	1	0	0	0	0	1
ENSDARG00000055334	648	4	0	2	3	5	0	0	0	0	29	38	1	3	16	0	0	1	1	2	2	5	6	5	8	11	0	3			6	4	2	0	2	2	2	2	0	1	1	1	1	1	4	7	3	9	9
ENSDARG00000068018	358	0	0	0	0	0	0	0	0	0	0	0	0	0	0	0	0	0	0	0	0	2	0	0	0	1	0	0			0	0	0	0	0	0	0	0	0	0	0	0	0	0	0	0	0	0	0
ENSDARG00000069453	1851	93	92	176	409	755	187	47	40	209	234	306	71	260	336	15	54	38	65	144	79	150	104	177	101	139	50	85			36	51	41	54	55	61	69	49	31	98	73	80	95	114	110	144	61	105	116
ENSDARG00000069859	383	0	0	0	0	0	0	0	0	0	0	0	0	0	0	0	0	0	0	0	0	0	0	0	0	0	0	0			0	0	1	0	0	0	0	0	0	2	0	0	0	0	0	0	0	0	0
ENSDARG00000070203	899	0	0	0	0	0	0	0	0	0	0	0	1	1	1	0	0	0	0	0	0	0	0	0	0	0	0	0			0	0	0	0	0	0	0	0	0	0	0	0	0	0	0	0	0	0	1
ENSDARG00000070899	1110	0	0	0	0	0	0	0	0	0	0	0	0	1	0	1	0	0	1	1	5	5	5	18	8	23	5	8			0	2	6	4	2	3	6	2	2	1	1	3	3	1	0	0	0	0	0
ENSDARG00000071135	354	0	0	0	0	0	0	0	0	0	0	0	0	0	0	0	0	0	0	0	0	0	0	0	0	0	0	0			0	0	0	1	4	0	0	0	0	0	4	1	3	1	0	0	0	0	0
ENSDARG00000071140	546	0	0	0	0	0	0	0	0	0	0	0	0	0	0	0	0	0	0	0	0	0	0	0	0	0	0	2			0	3	0	4	2	2	6	1	2	7	3	3	9	8	0	0	0	0	0
ENSDARG00000073667	633	6	6	2	9	10	1	13	5	0	10	31	9	4	3	0	10	0	1	2	2	0	4	11	8	3	1	5			7	2	7	1	3	3	3	0	0	1	7	4	4	2	2	2	4	8	1
ENSDARG00000074487	5386	0	0	0	0	0	0	0	0	0	0	0	0	0	1	0	0	0	0	0	1	10	8	16	16	22	35	57			137	160	176	192	156	159	192	150	113	180	85	146	153	103	0	0	0	0	0
ENSDARG00000075045	696	0	0	0	0	0	0	0	0	0	0	1	0	1	0	0	0	0	0	0	0	0	26	33	32	55	33	43			81	91	127	112	89	76	107	68	56	184	75	135	131	84	2	4	1	2	2
ENSDARG00000075092	931	75	69	79	305	679	41	95	81	34	590	958	62	52	108	1	13	10	25	28	18	39	134	193	110	159	69	127			60	73	19	47	28	41	37	30	28	50	25	31	40	25	322	379	72	199	196
ENSDARG00000075161	866	0	0	0	0	0	0	0	0	0	2	1	1	0	0	0	0	1	0	0	1	2	38	45	276	359	686	1407			123	198	109	137	143	153	163	98	66	291	89	123	150	118	1	0	0	1	0
ENSDARG00000075614	699	0	0	0	0	0	0	0	0	0	0	0	2	4	8	1	0	3	2	4	0	6	1	3	5	8	31	58			7	10	13	17	0	0	0	0	2	1	0	0	0	0	0	0	0	0	0
ENSDARG00000075660	360	0	0	0	0	0	0	0	0	0	0	0	0	0	0	0	1	0	1	0	0	0	0	0	0	1	0	1			3	5	4	3	1	1	2	2	1	3	0	5	0	1	0	1	0	0	0
ENSDARG00000075788	843	0	0	1	11	14	1	1	3	1	21	43	11	5	7	1	5	0	2	0	0	1	9	30	2	3	3	6			10	0	16	3	5	1	2	0	0	6	14	13	7	8	0	1	4	3	1
ENSDARG00000075829	633	1	1	0	0	0	0	1	0	0	0	0	0	0	0	0	0	0	0	0	5	16	4	5	2	7	11	22			0	0	0	1	4	5	3	0	0	3	0	5	1	1	0	3	0	1	0
ENSDARG00000076043	1084	0	0	0	0	4	0	0	0	0	0	1	1	22	39	0	0	7	6	11	6	12	2	5	5	5	121	218			16	18	11	15	6	14	12	14	7	12	4	7	1	6	0	0	0	0	0
ENSDARG00000076244	521	0	0	0	0	0	0	0	0	0	1	0	0	3	1	0	1	1	0	3	9	6	9	25	21	33	108	300			5	3	7	3	38	50	59	34	34	97	56	105	72	67	0	1	0	0	0
ENSDARG00000076277	525	0	0	0	2	5	0	2	0	0	5	7	1	28	42	5	2	8	9	16	3	5	14	13	2	5	2	1			3	4	6	9	6	4	4	2	3	6	9	11	14	10	2	3	1	6	5
ENSDARG00000077415	888	0	1	3	1	0	1	0	3	1	2	3	6	5	3	3	1	1	1	3	1	7	6	9	4	5	7	3			17	13	13	9	6	10	10	0	0	0	7	8	16	6	2	6	6	1	3
ENSDARG00000078099	393	1	5	3	17	40	4	3	8	1	25	47	12	6	12	0	1	1	0	9	3	2	2	12	3	4	0	7			0	0	0	0	7	9	11	9	9	1	1	15	9	5	0	1	2	7	4
ENSDARG00000078289	378	0	0	0	0	0	0	0	0	0	0	0	8	0	1	0	0	0	0	0	0	0	0	0	0	0	1	2			3	3	0	3	3	0	1	0	0	6	4	2	3	3	0	1	0	1	1
ENSDARG00000078340	582	0	0	0	0	0	0	0	0	0	0	0	0	0	2	0	0	0	1	1	2	13	1	1	3	4	2	7			0	1	0	1	0	0	1	0	0	0	2	0	1	0	0	1	0	0	1
ENSDARG00000078938	1614	2	5	0	3	6	0	1	0	0	1	1	0	6	5	0	121	1	1	3	0	2	1	1	2	1	1	0			0	1	0	0	0	0	0	0	0	0	3	0	1	0	4	3	0	3	7
ENSDARG00000078982	458	0	0	0	1	4	0	0	0	0	3	0	0	1	1	0	0	1	1	0	0	1	21	31	44	60	62	98			2	1	4	2	25	17	19	10	22	26	16	51	56	6	0	0	1	2	0
ENSDARG00000079133	1039	1	2	4	15	24	8	16	18	2	63	78	4	12	34	0	7	4	2	8	0	0	0	5	0	2	5	9			47	43	25	47	40	45	37	36	38	67	46	46	60	51	4	5	5	5	6
ENSDARG00000079387	972	0	0	7	2	7	1	0	0	0	0	0	0	0	2	3	0	0	0	0	1	0	45	83	38	57	45	75			81	92	60	87	85	84	81	58	63	127	34	95	93	62	6	2	2	8	2
ENSDARG00000079517	372	0	0	0	0	0	0	0	0	0	0	0	0	0	0	0	0	0	0	2	0	1	0	0	0	0	0	0			0	0	0	0	0	0	0	0	0	0	0	0	0	0	0	0	0	0	0
ENSDARG00000079673	346	0	0	0	0	0	0	0	0	0	0	0	0	0	0	0	0	0	0	0	0	0	0	0	0	1	0	1			0	0	0	0	0	0	0	1	0	0	3	1	3	1	0	0	0	0	0
ENSDARG00000086168	383	0	0	0	0	0	0	0	0	0	0	0	0	0	0	0	0	0	1	0	0	1	0	0	0	2	0	0			0	0	0	0	0	0	0	0	0	0	0	0	0	0	0	0	0	0	0
ENSDARG00000086335	165	0	0	0	0	0	0	0	0	0	0	0	0	1	0	0	0	0	0	0	1	0	0	1	0	2	153	239			0	0	0	0	1	0	0	1	0	1	0	0	2	0	0	0	0	0	0
ENSDARG00000086477	669	0	0	0	0	0	1	0	0	0	0	0	0	0	0	0	0	0	0	0	3	2	0	0	0	0	0	0			0	0	2	0	3	2	2	2	0	1	0	2	2	2	0	0	0	0	0
ENSDARG00000086547	420	0	1	1	0	0	0	0	0	0	0	1	0	0	0	0	0	0	0	0	1	3	0	0	1	1	0	3			1	2	3	4	1	1	5	2	0	1	5	2	3	1	0	0	0	1	0
ENSDARG00000087004	530	0	0	0	0	0	0	0	0	0	2	2	0	0	0	0	0	0	0	0	0	0	2	10	10	10	8	14			0	0	0	0	0	0	0	0	0	0	0	0	0	0	0	0	0	0	0
ENSDARG00000087178	909	0	0	0	0	0	0	1	0	1	3	5	0	5	4	0	0	2	1	8	0	1	3	2	1	4	248	599			0	1	0	0	52	43	63	47	35	34	11	11	17	10	2	9	0	3	3
ENSDARG00000087213	618	0	0	0	0	0	0	0	0	0	0	0	0	0	0	2	1	0	1	0	3	6	5	6	3	1	2	2			30	65	30	48	39	72	67	64	42	58	72	73	90	80	2	2	3	2	1
ENSDARG00000087509	873	0	0	0	0	1	0	0	0	0	0	0	0	0	0	1	0	0	0	0	0	0	0	0	0	0	0	0			2	0	3	0	0	0	0	0	0	0	1	2	0	0	0	0	0	1	1
ENSDARG00000087531	345	0	0	0	0	0	0	0	0	0	0	0	0	23	75	0	1	9	24	34	21	54	9	21	21	29	5	10			0	0	0	0	0	2	1	4	0	0	0	2	2	3	0	0	0	0	0
ENSDARG00000087677	447	0	0	0	0	0	0	0	0	0	0	0	0	0	0	0	0	0	0	0	0	0	1	1	0	0	0	2			5	1	6	1	17	3	8	0	1	20	19	12	18	4	0	0	0	0	0
ENSDARG00000087706	357	0	0	0	0	0	0	0	0	0	0	0	0	0	2	0	2	0	0	0	0	0	8	8	4	12	0	6			3	0	0	0	1	0	0	0	0	10	5	7	6	3	0	0	0	0	1
ENSDARG00000087909	384	0	0	0	0	0	0	0	0	0	0	0	0	0	0	0	0	0	0	0	1	0	1	4	3	5	0	4			0	0	0	0	0	0	1	1	0	0	0	0	0	1	0	0	0	0	0
ENSDARG00000088080	615	0	0	0	3	1	0	0	0	0	0	1	0	5	16	0	2	3	5	7	1	27	1	2	4	7	1	2			0	0	0	0	0	0	0	0	0	0	0	0	0	0	1	0	0	0	0
ENSDARG00000088609	927	1	1	55	12	31	53	35	17	58	446	715	24	178	245	16	31	79	74	177	53	96	23	49	43	68	19	67			0	0	0	0	0	0	0	0	0	2	26	11	24	17	0	0	0	0	0
ENSDARG00000088761	183	0	0	0	0	0	0	0	0	0	0	0	0	0	0	0	0	0	0	1	2	2	0	0	0	0	0	0			0	1	1	0	0	2	0	0	1	0	3	0	0	1	0	0	0	0	0
ENSDARG00000088964	327	0	0	0	0	0	0	0	0	0	0	0	0	0	0	0	0	0	1	1	0	1	0	0	0	0	0	1			0	0	0	0	1	0	0	0	0	0	0	0	2	0	0	0	0	0	0
ENSDARG00000089080	459	0	0	0	0	0	0	0	0	0	0	0	0	0	0	0	0	0	0	0	0	0	0	0	0	1	0	0			0	0	0	0	12	8	8	7	6	10	13	10	10	7	0	1	0	0	0
ENSDARG00000089157	383	0	0	0	0	0	0	0	0	0	0	1	0	1	0	0	0	0	0	1	0	0	0	0	0	0	0	0			0	0	0	0	0	0	0	0	0	0	0	0	0	0	0	1	0	0	0
ENSDARG00000089402	270	0	0	0	0	0	0	0	0	0	0	0	0	0	0	0	3	2	3	11	2	6	2	5	4	2	0	6			17	6	9	2	5	4	7	4	1	7	7	11	11	1	1	1	0	2	0
ENSDARG00000089500	333	0	0	0	0	3	0	0	0	0	0	1	0	14	32	1	23	23	53	84	61	170	62	147	48	116	13	31			3	1	2	4	6	5	11	10	9	12	11	7	20	8	0	4	1	2	2
ENSDARG00000089692	830	0	0	0	0	0	1	0	0	0	0	0	7	0	0	1	0	0	0	0	0	0	0	0	0	1	0	0			0	0	0	0	0	0	0	0	0	0	0	0	2	0	0	0	0	0	0
ENSDARG00000089694	633	0	0	0	0	0	0	1	1	0	0	0	1	0	0	0	2	0	0	0	0	0	0	2	2	5	2	3			0	0	0	0	0	0	0	0	0	2	0	0	0	0	0	0	0	0	0
ENSDARG00000090105	261	11	11	29	68	155	22	44	42	21	147	295	61	120	196	6	59	100	100	160	72	150	99	194	108	167	64	241			38	41	20	33	45	45	41	33	21	49	27	44	57	26	55	77	21	58	61
ENSDARG00000090124	60	0	0	0	0	1	0	0	0	0	0	1	0	2	3	0	0	0	1	2	28	39	72	86	69	110	29	85			1	4	2	5	2	2	2	2	3	12	9	12	11	4	6	2	0	2	1
ENSDARG00000090405	378	0	0	2	0	3	1	0	0	0	2	0	0	0	0	0	1	0	1	0	0	0	0	0	0	2	1	0			2	1	1	3	1	2	1	5	1	2	6	6	1	4	0	0	0	2	0
ENSDARG00000090603	553	0	0	0	0	0	0	0	0	0	0	0	0	0	0	0	0	0	0	0	0	0	0	0	0	0	0	0			0	0	1	0	0	0	0	0	0	0	0	0	0	0	0	0	0	0	0
ENSDARG00000091888	991	0	0	1	4	1	0	3	3	0	0	2	2	1	3	0	3	2	2	6	1	8	67	85	47	66	24	37			16	15	11	5	43	56	45	35	37	63	35	38	42	35	1	1	4	2	1
ENSDARG00000092041	1067	0	0	0	0	0	0	0	0	0	0	0	0	0	0	0	0	0	0	0	0	2	0	0	0	1	0	0			0	0	0	0	0	0	0	0	0	0	0	0	0	0	0	0	0	0	0
ENSDARG00000092169	3000	280	175	255	2649	4684	237	632	558	159	5471	7136	857	1551	1951	29	138	133	169	348	131	192	69	93	42	59	16	28			25	18	1	3	5	5	7	1	5	21	2	12	9	1	185	272	117	218	207
ENSDARG00000092180	895	0	0	0	0	0	0	0	0	0	0	0	0	0	1	0	0	1	0	2	0	0	0	0	1	1	0	0			0	0	0	0	0	0	0	0	0	0	0	2	0	0	0	0	0	0	0
ENSDARG00000092262	565	0	0	0	0	0	0	0	0	0	0	0	0	1	3	0	1	1	9	7	1	3	0	0	0	0	0	0			0	0	0	0	0	0	0	0	0	0	0	0	0	0	0	0	0	0	0
ENSDARG00000092306	504	0	0	0	0	0	0	0	0	0	0	0	0	1	2	0	0	1	0	3	3	15	1	12	1	8	4	20			2	0	1	0	6	0	1	1	0	4	4	3	5	1	0	0	0	0	0
ENSDARG00000092551	1052	1	3	0	9	18	0	0	0	0	0	1	0	0	0	1	0	0	0	0	2	0	51	96	82	115	38	99			259	304	248	297	200	180	198	133	116	298	222	324	323	251	0	0	1	1	0
ENSDARG00000092578	1684	3	2	0	23	76	0	14	10	0	82	143	20	286	418	6	42	58	65	133	157	242	77	161	121	177	104	240			18	26	15	11	22	22	15	13	11	18	6	18	10	10	18	22	13	13	12
ENSDARG00000092582	549	0	0	0	0	0	0	0	0	0	0	0	0	0	0	1	0	0	0	0	0	0	1	4	1	3	0	2			7	2	3	5	4	2	6	3	3	7	5	3	7	10	1	1	0	0	2
ENSDARG00000092726	970	1	0	2	2	5	2	4	3	0	5	7	2	0	2	0	0	0	0	7	99	180	490	859	370	665	157	416			116	149	130	137	66	63	75	72	51	146	48	78	80	70	14	19	1	10	2
ENSDARG00000092746	1820	102	77	258	479	1020	217	634	700	211	1823	2469	763	1279	1581	83	494	348	353	811	368	608	392	603	286	428	148	318			68	78	28	29	46	53	52	28	22	69	37	45	43	55	231	352	53	124	220
ENSDARG00000092868	473	0	0	0	1	1	0	0	0	1	2	4	0	3	1	0	0	0	0	0	0	2	1	2	0	0	0	3			0	1	3	2	0	1	7	1	6	4	2	1	7	0	0	1	0	1	0
ENSDARG00000092952	350	0	0	0	0	0	0	0	0	0	0	0	0	0	0	0	0	0	0	0	0	0	0	0	0	0	0	0			0	0	0	0	0	0	0	0	0	2	0	0	1	0	0	0	0	0	0
ENSDARG00000093063	888	12	12	60	3	12	51	17	18	31	35	59	25	9	9	4	1	0	1	4	0	0	0	0	0	2	0	1			14	23	21	22	19	19	24	16	13	0	35	54	68	37	0	0	0	5	4
ENSDARG00000093121	864	0	1	8	7	27	4	1	6	5	20	46	2	9	22	1	1	1	1	1	16	27	81	123	109	148	86	168			93	109	69	90	96	77	87	60	40	64	28	58	55	37	36	59	28	35	56
ENSDARG00000093156	761	0	0	0	0	0	0	0	0	0	0	0	0	0	0	0	0	0	0	0	14	14	1624	2568	2462	3612	33	131			1	0	0	0	2	1	3	0	1	3	0	0	0	1	9	2	0	5	3
ENSDARG00000093179	635	0	0	0	0	0	0	0	0	0	0	0	0	0	0	0	1	0	0	2	1	3	3	2	4	15	1	9			0	1	0	0	1	0	0	0	0	3	2	0	4	0	0	0	0	1	0
ENSDARG00000093325	45	0	0	0	0	0	0	0	0	0	0	0	0	0	0	0	0	0	0	0	0	0	0	0	0	0	0	0			0	1	1	0	0	0	0	1	1	0	0	2	0	0	0	0	0	0	0
ENSDARG00000093333	641	0	0	0	0	0	0	0	0	0	0	0	0	0	3	0	0	0	3	0	2	3	0	2	1	1	0	1			0	0	0	0	0	0	2	0	0	0	0	1	0	3	0	0	0	0	0
ENSDARG00000093350	491	12	1	2	41	73	4	16	7	0	64	73	1	5	12	0	2	1	3	3	0	4	0	5	1	2	0	2			4	4	6	5	8	7	7	3	6	17	5	15	14	12	16	28	22	38	19
ENSDARG00000093561	736	0	0	0	0	0	0	0	0	0	0	0	0	2	28	0	0	0	0	3	0	1	0	2	0	0	0	0			1	0	0	1	1	0	0	0	0	1	1	0	0	2	0	0	0	0	0
ENSDARG00000093584	794	15	2	0	0	220	0	1	2	1	1	0	1	3679	4584	667	3169	6371	7828	16942	12887	17545	5256	7456	5665	7495	1083	1860			1627	1671	1482	1535	1573	1378	1468	1065	981	1010	707	1030	1144	733	1	1	0	1	0
ENSDARG00000093608	594	0	0	0	0	0	0	0	0	0	0	0	0	1	0	1	0	0	0	0	1	0	3	2	25	45	167	389			24	20	20	16	117	74	97	73	41	138	21	39	64	24	0	2	1	0	0
ENSDARG00000093697	685	0	0	0	0	0	0	0	0	0	0	0	0	0	0	0	0	0	2	2	1	1	0	1	0	2	0	1			0	0	0	0	0	0	0	0	0	0	0	0	1	0	0	0	0	0	0
ENSDARG00000093747	578	0	0	0	0	0	0	0	0	0	0	0	0	0	0	0	1	0	0	0	0	0	1	0	0	0	0	0			8	5	5	11	3	2	6	2	0	1	0	0	1	0	4	6	4	5	3
ENSDARG00000093804	701	0	0	1	1	1	0	0	0	1	0	0	1	4	3	0	0	0	0	3	36	55	2	6	23	39	58	128			30	24	23	33	50	54	45	24	22	74	23	35	38	40	0	0	0	0	0
ENSDARG00000093852	389	0	0	8	6	12	5	5	1	7	77	102	7	16	33	0	0	1	2	0	0	0	0	0	0	0	0	0			2	1	0	0	1	0	0	0	0	0	0	2	0	0	0	0	5	4	5
ENSDARG00000094002	704	1	0	1	3	6	0	0	0	3	5	5	1	1	1	0	0	1	0	3	2	4	3	8	4	3	6	14			36	41	37	46	32	50	53	35	37	85	50	75	89	76	5	5	2	4	3
ENSDARG00000094005	1003	0	2	0	8	20	0	7	3	0	24	28	3	27	32	0	5	6	2	23	18	30	3	1	4	1	0	8			221	287	189	214	54	58	63	46	30	104	77	104	122	92	0	4	0	1	0
ENSDARG00000094035	638	0	0	0	0	0	0	0	0	0	0	0	0	0	0	0	0	0	0	0	0	0	0	0	0	0	0	0			0	0	0	0	0	0	0	0	0	0	0	0	0	0	0	0	0	0	0
ENSDARG00000094045	706	0	0	0	0	0	0	0	0	0	0	0	0	0	1	0	1	0	0	0	0	0	2	1	5	4	72	116			3	1	0	1	20	24	34	25	32	20	19	22	25	25	0	0	0	0	0
ENSDARG00000094050	736	0	0	0	0	0	0	0	0	0	0	0	0	2	4	0	0	0	2	1	0	9	1	1	2	3	0	2			0	1	0	0	0	2	0	0	0	1	0	1	2	0	0	0	0	0	0
ENSDARG00000094118	736	0	0	0	0	16	0	0	0	1	0	0	4	82	319	10	69	15	26	50	2	12	3	4	0	5	1	2			0	1	0	3	0	3	6	0	1	2	0	3	0	4	0	0	0	0	0
ENSDARG00000094163	860	0	0	0	1	0	0	0	0	0	0	1	0	0	0	0	0	0	0	0	0	0	0	0	0	2	0	0			0	1	0	2	0	0	0	0	0	1	0	0	0	0	2	2	1	4	2
ENSDARG00000094271	1074	0	0	0	0	0	0	0	0	0	0	0	0	0	0	0	0	0	0	0	0	0	0	0	0	0	0	0			0	0	0	0	0	0	0	0	0	0	0	0	0	0	0	0	0	0	0
ENSDARG00000094273	850	2	2	32	2	6	32	25	24	25	99	98	35	26	23	3	6	9	14	11	0	2	5	16	8	9	4	14			5	5	5	5	12	7	11	9	7	23	12	20	20	19	21	22	5	17	30
ENSDARG00000094284	1540	0	0	0	0	0	0	0	0	0	0	0	0	0	1	0	0	0	0	0	0	0	1	4	15	9	4	12			68	109	143	115	89	51	94	65	41	189	139	161	196	197	0	0	2	2	1
ENSDARG00000094416	324	0	0	0	1	1	0	0	0	0	0	0	0	1	0	0	0	0	0	0	39	75	110	228	85	229	221	1100			8	10	5	9	1	0	0	0	1	2	0	0	1	0	0	0	0	0	0
ENSDARG00000094445	842	0	0	0	0	0	0	0	0	0	0	0	0	0	2	0	1	2	0	3	1	3	1	4	0	2	0	4			0	1	0	0	1	1	0	0	0	5	0	0	6	0	0	0	0	0	0
ENSDARG00000094467	1162	0	0	0	0	0	0	0	0	0	0	0	0	0	1	0	1	0	3	2	0	3	1	2	1	1	0	3			3	3	2	6	2	6	2	3	1	6	6	7	6	6	0	1	0	0	0
ENSDARG00000094500	578	0	0	0	0	2	0	0	0	0	0	0	0	9	16	0	1	10	9	19	17	69	74	175	73	131	22	42			10	14	6	8	14	20	18	21	17	22	5	5	11	10	5	5	2	2	4
ENSDARG00000094518	1516	0	0	1	0	4	0	0	0	0	0	0	6	27	63	7	26	15	17	56	53	96	32	82	47	101	2	14			14	15	16	20	15	14	21	12	8	34	26	32	35	35	3	1	0	4	3
ENSDARG00000094638	712	0	0	0	0	0	0	0	0	0	0	0	0	0	0	0	0	1	1	2	0	0	0	1	0	1	0	0			0	0	0	0	0	0	0	0	0	2	0	0	0	0	0	0	0	1	2
ENSDARG00000094693	1100	4	7	2	33	52	3	0	6	0	7	21	3	9	3	1	0	0	2	7	1	1	6	17	12	12	17	36			6	3	4	12	6	7	13	2	13	21	19	13	8	15	2	3	1	2	4
ENSDARG00000094704	630	3	4	14	26	70	14	26	16	7	87	136	29	64	89	0	5	3	0	14	2	0	15	28	23	25	18	38			23	8	8	10	16	20	21	16	24	5	7	25	31	19	2	6	1	7	6
ENSDARG00000094836	783	82	49	37	255	472	31	66	48	26	697	799	60	148	164	2	26	17	35	75	49	80	232	298	293	389	692	1363			29	24	20	20	87	109	96	54	89	136	91	136	143	80	35	37	18	31	39
ENSDARG00000095003	685	0	0	13	8	75	4	12	5	4	89	218	9	92	248	3	9	59	55	162	22	91	21	81	16	71	10	68			5	8	3	10	7	13	14	21	20	9	8	9	15	13	0	3	2	8	7
ENSDARG00000095053	638	0	0	0	0	0	0	0	0	0	0	0	0	0	2	0	0	1	0	0	0	6	0	6	2	1	0	3			0	1	0	0	0	0	0	0	1	1	0	2	0	3	0	0	0	0	0
ENSDARG00000095092	442	10	7	12	106	146	9	14	4	11	59	69	0	20	23	1	3	10	12	30	38	55	56	96	39	42	46	94			1	1	1	4	13	16	12	11	10	8	4	6	10	6	6	4	0	4	8
ENSDARG00000095211	434	0	0	0	0	0	0	0	0	0	0	0	0	0	0	0	0	0	0	0	0	0	0	0	0	1	0	0			0	0	0	0	0	0	0	0	0	0	0	0	0	0	0	0	0	0	0
ENSDARG00000095310	1067	0	0	0	0	0	0	0	0	0	0	0	0	0	0	0	0	0	0	0	0	0	0	0	0	0	0	0			0	0	0	0	0	0	0	0	0	0	0	0	0	0	0	0	0	0	0
ENSDARG00000095328	977	29	36	49	216	671	58	173	145	53	509	764	156	1779	2689	217	1312	1887	2273	4906	585	956	57	92	63	124	64	170			25	36	10	19	35	35	35	25	14	34	9	16	16	20	109	161	31	71	62
ENSDARG00000095332	796	11	5	90	56	132	66	138	178	79	1052	1263	213	532	659	32	92	184	186	487	284	460	105	176	101	154	38	76			15	14	7	5	13	5	12	3	9	1	20	27	21	26	22	32	38	90	70
ENSDARG00000095447	586	0	0	0	0	0	0	0	0	0	0	0	0	0	0	0	0	3	1	0	0	5	1	13	3	12	1	8			1	0	0	1	5	1	1	2	0	2	1	0	1	0	0	0	0	0	0
ENSDARG00000095493	1363	0	0	0	0	0	0	0	0	0	0	0	0	2	5	0	0	0	0	3	2	0	0	2	0	1	1	3			1	5	4	0	31	31	34	23	8	48	27	41	49	44	0	0	0	0	1
ENSDARG00000095514	409	0	0	0	1	0	0	0	0	0	0	0	0	0	0	0	0	0	0	0	0	0	5	6	1	12	0	2			14	28	10	13	16	16	15	12	10	0	15	25	30	19	0	0	0	0	2
ENSDARG00000095608	526	11	4	3	24	31	4	2	10	5	11	18	4	11	14	2	2	2	2	13	4	6	2	4	1	5	55	87			11	4	6	3	28	37	27	11	24	33	13	20	24	6	2	2	0	4	1
ENSDARG00000095735	1583	0	1	0	1	3	0	1	0	2	2	2	0	0	9	0	14	2	1	1	2	4	3	3	3	8	3	7			0	1	3	0	4	6	0	0	0	3	2	0	1	0	7	4	1	5	2
ENSDARG00000095763	1412	0	0	0	0	0	0	0	0	0	0	0	0	0	0	0	0	0	0	0	1	1	0	1	2	1	0	0			0	0	0	0	1	0	0	0	0	3	1	0	4	0	0	0	0	0	0
ENSDARG00000095783	3207	3	2	3	10	26	3	20	13	5	66	70	19	10	18	3	1	2	1	13	3	7	9	20	15	33	23	46			47	50	35	40	63	53	54	39	28	75	83	111	99	81	8	13	13	17	13
ENSDARG00000095863	603	1	0	0	0	122	1	0	0	1	14	5	0	2122	2761	193	1814	6106	7518	17907	61188	97802	77826	113056	41918	61371	8559	17212			2	5	35	35	0	0	0	0	0	2	3	1	0	2	0	2	0	0	0
ENSDARG00000095871	748	0	0	0	0	0	0	0	0	0	0	0	0	0	0	0	0	0	0	0	0	0	0	1	4	4	4	7			39	62	36	59	134	155	130	106	96	135	128	141	155	167	2	1	0	1	1
ENSDARG00000095944	594	0	0	0	0	3	0	0	0	0	0	0	0	53	87	2	2	57	65	149	32	111	37	79	34	58	51	52			14	9	14	15	14	10	15	4	8	8	13	9	6	10	2	0	0	0	0
Number of all unique mapped reads in different developmental stage.		10023366	8493462	13509012	32030228	91817479	13525359	11540277	9668120	13312688	51175415	102331134	13356078	46860447	96209726	8723790	15049211	24868051	29625977	69415200	40541601	94493076	39063346	93017872	44409667	98622623	27088056	86690476			16457342	17425406	14608846	15449905	14227831	14062689	15126895	11077513	10583710	14954991	12113208	19621787	20844901	14107373	9975437	14955897	4740613	13845880	11262802
a: The length of all the exons of the gene.
b: The developmental stage or organ from which the transcriptome is sequenced.
c: The accession number of RNA-seq data in SRA of NCBI.
The RNA-seq data derived from the same developmental stages or organs are marked by the same colour.
[truncated: 2 more columns]

## Sheet: RPKM for each LSGs
Table S6_2: RPKM for each lineage-specific genes in different developmental stages and different organs.(The orphan genes that might be mis-predicted are highlighted in light bule.)
		unfertilize eggs	1cell	2-4cell	16cell	128/256cell	512cell	1Kcell	MBT	dome	50% epiboly	shield	bud	28hpf	2dpf	5dpf		whole_female_adult_zebrafish_without_head_or_ovary	whole_male_adult_zebrafish_without_head_or_testis	female_adult_zebrafish_head	male_adult_zebrafish_head	adult_zebrafish_ovary
ID of orphan genes	Length of all the exons
ENSDARG00000035561	78	0	0	0.828147	0	0	0	2.3385	0	8.60256	5.39289	10.2432	14.4312	20.6749	16.8511	17.916		12.1081	14.075	18.321	19.7861	4.65282
ENSDARG00000076319	1206	0	0	0.0334761	0	0	0	0.0594181	0	0.0985264	0.0697587	0.0736108	0.0429839	0.0125557	0	0		0.0489445	0	0	0	0.0752321
ENSDARG00000077216	672	0	0	0	0	0	0	0	0	0	0	0	0.0220402	2.06177	2.3825	3.02122		0.395271	0.0990124	0.0457322	0.109362	0
ENSDARG00000077759	1425	0	0	0.0169988	0	0	0	0.0228575	0	0.0931944	0.0590379	0.175567	0	0.0159392	0	0		0.0621338	0	0.0323495	0.0257864	0.573031
ENSDARG00000078205	390	0	0	0	0	0	0	0.116925	0	0	0.215716	0.103467	0	0	0	0		4.31352	4.94758	0.788001	0.408285	0.0664688
ENSDARG00000078368	1206	0	0	0	0	0	0	0.0162049	0	0.034774	0	0.0468433	0.0122811	0.0251114	0	0		0	0	0	0	0.0322423
ENSDARG00000078398	1347	0	0	0	0	0	0	0	0	0	0	0	0	0.0281036	0	0.0130497		0	0.049396	0	0.0272796	0.0192449
ENSDARG00000079347	1229	0	0.0739617	0.0197098	0	0.16832	0.18336	0.0212022	0.731056	0.238863	2.29318	0.676366	0.0843589	0.184811	0.466474	2.9106		1.41684	1.38053	2.57559	2.39191	0.147648
ENSDARG00000079706	1206	0	0	0	0	0	0	0	0	0.0115913	0	0.0133838	0	0	0	0		0	0	0	0	0.0537372
ENSDARG00000086072	168	0	0	0	0	0	0	0	0	0	0	0	0	0	0	0		0	0	0	0	0
ENSDARG00000086176	60	0	0	0	0	0	0	0	0	0	0	0	0	0	0	0		0	0	0	0	0
ENSDARG00000086437	87	0	0	0	0	0	0	0	0	0	0	0	0	0.348097	0.241084	5.45524		0	0	0	1.26709	0
ENSDARG00000086497	84	0	0	2.88373	1.89977	0	0	1.31839	0	23.9643	9.51459	74.8436	78.1986	72.7366	78.5703	42.7941		26.7027	17.0301	59.8177	26.5385	4.16617
ENSDARG00000087690	60	0	0	0	0	0	0	0	0	0.232986	0	0	0	0	0	0		0	0	0	0	0
ENSDARG00000087696	165	0	0	0	0	0	0	0	0	0	0	0	0	3.57907	4.19486	3.72867		1.7887	1.00813	1.39691	1.48467	0.235662
ENSDARG00000088189	837	0	0.108601	0.0289406	0	0	0	0.023349	0	0	0	0.0289263	0.0176954	0.018091	0.0501178	0		0	0	0.0550754	0.0585355	0.340682
ENSDARG00000088399	72	20.7848	22.0935	39.1386	41.0035	67.5186	11.4761	71.9296	68.6329	17.1827	11.6846	26.5651	25.5079	38.8019	41.5602	220.213		16.3964	17.5582	18.7807	35.8951	41.4045
ENSDARG00000088417	174	0	0	0	0	0	0	0	0	0	0	0	0	0.0870241	0	0		0	0	0	0.35197	0
ENSDARG00000088665	156	0	0	0	0	0	0	0	0	0	0	0	0	0	0	0.225359		0	0	0.591001	0.235549	0
ENSDARG00000088867	1353	0	0	0.0358068	0.0884596	0	0	0.0722215	0	0.0826558	0.0621796	0.071578	0.0109468	0	0.0258368	0		0.0436268	0	0.022714	0.0181058	0.229914
ENSDARG00000089454	1320	0	0	0	0	0	0	0.00987027	0	0.0317708	0.0637341	0.0183419	0	0.0114714	0.0158896	0.0266333		0	0	0.116409	0.0927921	0.12765
ENSDARG00000089728	1389	0	0	0.0174394	0	0	0.216318	0.0422098	0	0.0201284	0	0.0697229	0.0266577	0.0109015	0	0		0.0849922	0	0.033188	0.0529095	0.82117
ENSDARG00000089744	119	0	0	0	0	0	0	0	0	0	0	0	0	0.190868	0	0.295429		16.8649	12.0213	13.1709	1.95565	0
ENSDARG00000089819	249	0	0	0.0648549	0	0	0	0.104649	0	0	0	0	0	0.30406	0.533482	1.65897		0.592641	0.267214	0.67882	0.442719	0
ENSDARG00000089959	1338	0	0	0.0422429	0	0	0	0.0243437	0	0.0365673	0	0.0241268	0	0.0226341	0.0156758	0.0262751		0	0.0497282	0.0689059	0.0915438	0.184056
ENSDARG00000090169	309	0	0	0.0522617	0	0	0	0	0.726915	0.29406	2.45036	0.86189	1.62969	2.30318	2.23997	1.19462		1.24167	4.1989	4.37608	1.98197	0.125839
ENSDARG00000090406	858	0	0	0	0	0.361653	0	0	0	0.0488782	0.147079	0.0376244	0.0258934	0.0352965	0.0488911	0		0.103194	0	0.0358182	0.0856543	0.151065
ENSDARG00000090879	1332	0	0	0.0666808	0.0599028	0	0	0.0733601	0	0.0787115	0	0.0424121	0.0555969	0.0568401	0.0209953	0.0593852		0	0.0499522	0.0346082	0.0735649	0.223808
ENSDARG00000091441	156	0	0	0	0	0	0	0	0	0	0	0	0.0949424	0.339729	0.0896337	0.169019		0	0	0	0	0
ENSDARG00000091741	48	0	7.57491	1.34574	14.9607	21.5485	9.38954	15.0645	17.1582	5.09657	5.25807	3.36268	0	1.26185	0.436964	2.19725		1.22973	0	3.52138	7.40017	13.5015
ENSDARG00000091921	363	0	0	0	0	0	0	0	0	0	1.04292	1.15609	0.571224	0.458854	0.0770405	0		0.325218	0	0.126992	0.404911	0.142826
ENSDARG00000091957	262	0	0	0	0	0	0	0	0	0	0	0	0	0	0	0.0670916		0	0	0	0.0935004	0
ENSDARG00000092024	10	0	0	0	0	0	0	0	0	0	0	0	0	0	0	0		0	0	0	0	0
ENSDARG00000092029	460	0	0	0	0	0	0	0	0	0.334284	0.182889	0.28071	1.11083	0.131671	0.334373	0.191065		0	0.289289	0.167022	0.213018	0.112708
ENSDARG00000092165	289	0	0	0	0	0	0	0	0	0	0	0	0	0	0	0		0	0	0.106339	0.0847651	0
ENSDARG00000092189	16	0	0	0	0	0	0	0	0	0	0	0	0	0	0	0		0	0	0	0	0
ENSDARG00000092304	200	0	0	0	0	0	0	0	0	0	0	0	0	0	0	0		0	0	0	0	0
ENSDARG00000092416	53	0	0	0	0	0	0	0	0	0	0	0	0	0	0	0		1.11372	0	0	0	0
ENSDARG00000092422	927	0	0	0	0	0	0	0	0	0.02262	0	0.182825	0.0399434	0.0326693	0.0754199	0.0568868		0	0	0	0.0792787	0
ENSDARG00000092535	521	0	0	0	0	0	0	0.0500144	0	0.0536628	0	0.0464708	0.0568561	0.0290637	0.0402577	0.202434		0.113296	0	0.147467	0.282117	0
ENSDARG00000092687	1163	0	0	0	0	0	0	0	0	0.0240398	0	0.0971504	0.0254704	0.0195299	0.0601155	0.083129		0.101508	0	0.145336	0.157978	0
ENSDARG00000092944	89	0	0	0	1.34478	2.32433	0	2.04947	0	1.41362	0	0	1.0817	50.956	24.4307	6.9127		1.65806	1.1214	4.48895	3.57823	2.18451
ENSDARG00000093246	645	0	0	0.0625925	0	0	0	0.0504991	0	2.62245	1.04346	4.14157	0.562589	0.12912	0.18427	0.340659		15.3745	16.6083	4.95525	3.94992	0.160762
ENSDARG00000093274	39	0	0	0	0	0	0	0	0	0	0	0	0	0	0	0		0	0	0	0	0
ENSDARG00000093371	365	0	0.622595	0.884869	0	0	0	0.678209	0	0.478738	0	0.132665	0.0405781	0.186685	0.287319	0.240795		1.29374	0.273437	0.799875	0.335577	6.35642
ENSDARG00000093714	391	0	0	0	0	0	0	0	0	0	0	0	0	0.367905	0.518546	0.202304		0	0	0.510891	0.25061	0.0662988
ENSDARG00000093724	319	0	0	0	0	0	0	0	0	0.0876436	0.263727	0.0758974	0.0464295	0	0	0.0551035		0	0	0.144508	0.191984	0
ENSDARG00000093917	976	0	0	0	0	0	0	0	0	0.207682	0.129297	0.0413444	0.0303504	0.0387864	0.0644701	0.0900513		0.181436	0.102259	0.188927	0.313744	0
ENSDARG00000094028	11	0	0	0	0	0	0	0	0	0	0	0	0	0	0	0		0	0	0	0	0
ENSDARG00000094259	451	0	0	0	0	0	0	0	0	0.309959	0	0.107367	0.525446	0.25181	0.232531	0.233854		0	0.147531	0.272568	0.135793	0.0574786
ENSDARG00000094371	692	0	0	0	0	0	0	0	0	0	0	0	0.0214032	0.196936	0.0707225	0		0	0.144226	0.0666157	0	0.0561911
ENSDARG00000094373	712	0	0	0	0	0	0	0	0	0.0687178	0	0.0226697	0	0.0212671	0	0		0	0	0	0	0
ENSDARG00000094399	570	0	0	0	0	0	0	0	0	0.0245248	0	0.0849518	0.0259842	0.0531305	0.257579	0.0616772		0.155334	0.233461	0.431327	0.343819	0.0909573
ENSDARG00000094425	594	0	0	0.0543733	0	0	0	0	0	0.0706018	0	0	0.0997374	0.0382379	0	0		0	0	0	0	0.0872823
ENSDARG00000094481	46	0	0	0	0	0	0	0	0	0	0	0	0	0	0	0		0	0	0	0.532546	0
ENSDARG00000094939	12	0	0	0	0	0	0	0	0	0	0	0	0	0	0	0		0	0	0	0	0
ENSDARG00000094993	11	0	0	0	0	0	0	0	0	0	0	0	0	0	0	0		0	0	0	0	0
ENSDARG00000095159	457	2.18308	0.696162	2.03186	0.523789	2.03697	0	2.08118	0.327669	0.504718	0.276135	0.158936	0	0.0994017	0.152985	0.288479		1.16246	0.218391	0.168118	0.0804063	2.69439
ENSDARG00000095183	1592	0	0	0.0304313	0	0	0	0	0.141091	0.570757	0.369914	0.851653	0.376788	0.242541	0.267888	0.193226		0	0	0.0868682	0.269284	0.0244248
ENSDARG00000095502	853	0	0	0.0189318	0	0	0	0	0	0.0819411	0	0.719053	0.234406	0.10651	0.114748	0.164858		0	0	0.0360282	0	0.0303902
ENSDARG00000095516	57	0	0	0	0	0	0	0	0	0	0	0	0	0	0	0		0	0	0	0	0
ENSDARG00000095596	532	0	0	0	0	0	0	0	0	0.0394149	0.237206	0.0303399	0.0417604	0.0426942	0	0		0.110953	0	0.057767	0	0.243636
ENSDARG00000095611	14	0	0	0	0	0	0	0	0	0	0	0	0	0	0	0		0	0	0	0	0
ENSDARG00000095766	11	0	0	0	0	0	0	0	0	0	0	0	0	0	0	0		0	0	0	0	0
ENSDARG00000095769	927	0	0	0.0174206	0	0	0	0	0	0.24882	0	1.81084	0.639094	0.326693	0.279054	0.142217		0	0	0.0497282	0.0792787	0.0279642
ENSDARG00000095794	1003	37.2012	36.6586	44.8884	37.4291	50.9429	25.1636	24.0441	38.2946	6.09759	4.52938	1.71386	3.08624	2.30228	1.38016	0.32422		0.294253	0.0663374	0.0612803	0.0976954	16.2825
ID of CTSGs
ENSDARG00000007067	396	0	0	0	0	0	0	0	0	0.0529513	0	0.0815194	0	0	0	0.0443889		0.149058	0	0.349228	0.494891	0
ENSDARG00000015866	1020	0	0	0.0158322	0	0	0	0	0.146808	0.164461	0.948514	1.46375	99.7928	1552.47	1988.49	2264.89		11.8922	30.5611	0.692978	0.144101	0.27956
ENSDARG00000017163	609	483.599	234.337	418.067	152.113	145.213	91.6444	112.21	63.6845	16.5271	6.14736	3.8033	0.328323	0.0870241	0.0574009	0.187614		20.3057	0.764786	0.504631	0.221238	119.888
ENSDARG00000023157	291	0	0	0	0	0	0	0	0	0	0	0.0554668	0.279933	10.2509	5.91028	1.14771		0.202842	0	0	0	0
ENSDARG00000032993	429	0	1.4832	0.263501	0.46498	0.482204	0.875481	0.364441	0.523582	0.293269	0.196105	0.357431	0.0345245	0.0352965	0.0488911	0.0409744		0.137592	0.155096	0.0716365	0.314066	0.0906393
ENSDARG00000035101	849	0	0	0	0	0	0	0	0	0	0	0	0	0.0178353	0	0		0.0695254	0	0	0.0865623	0
ENSDARG00000036751	549	0	0	0	0	0	0	0	0	0	0	0	0	0	0	0		0	0	0	0.066932	0
ENSDARG00000037882	615	0	0	0.0656458	0	0	0	0	0.365231	2.21621	1.02596	0.301821	0	0	0	0		0.095979	0	0	0	0
ENSDARG00000039423	1027	0	0	0.0943459	0.233078	0.30214	0	0.253725	0.364519	0.326679	0.122876	0.322188	0.259589	0.57502	0.347189	16.32		1.753	2.23516	0.73314	0.703666	0.441723
ENSDARG00000042345	1371	9.09618	7.16052	8.61626	15.3063	26.1034	3.6161	10.8383	25.4489	8.76883	10.8306	5.69815	5.52577	9.20571	6.93533	6.6799		6.63032	5.5811	6.91527	4.6457	12.6116
ENSDARG00000043540	1146	0	0	0.260693	0	0	0.262186	0.0227378	0.784003	7.33113	3.45032	1.01408	0.0969307	0.145344	0.140317	0.0997007		1.21042	1.30634	1.22016	1.90248	0.113101
ENSDARG00000044355	1374	0	0	1.15181	0	0	0	0.00948236	0	36.9522	0.551064	16.5461	23.7903	4.27596	0.111944	0		0	0	0	0	0
ENSDARG00000045669	2145	0.0930227	0.0635656	0.0639932	0.0371984	0	0	0.0759252	0.174527	0.117308	0	0.0790111	0.327983	1.56011	0.873521	0.266333		0.825554	1.07017	0.128946	0.154178	0.0362557
ENSDARG00000045671	513	0	0	0	0	0	0	0.0380958	0	0	0	0	0	0	0	0		0.517781	0.583652	0.269579	0.859548	0.0757977
ENSDARG00000052240	1011	0	0	0.0638926	0	0	0	0	0	2.57183	0.208034	0.327287	1.79461	0.0449323	0	0		0	0	0	0	0
ENSDARG00000053952	483	0	0	0	0	0	0	0	0	0	0	0	0	0	0	0		0.122209	0	0	0.126797	0
ENSDARG00000055334	648	0.615845	0.140276	0.0996844	0	0	0	0.673555	0	0.204941	0	0.0498174	0.0799977	0.128522	0.204996	0.0406898		0.455456	0.10268	0.189704	0.0945105	0.780085
ENSDARG00000068018	358	0	0	0	0	0	0	0	0	0	0	0	0.0413715	0	0	0		0	0	0	0	0
ENSDARG00000069453	1851	5.0126	6.58047	5.0776	5.04348	2.23518	8.48153	1.90047	2.87192	2.25056	1.56805	1.07693	0.916186	1.14937	0.906506	0.641013		1.38718	1.70744	2.19989	3.04394	5.2868
ENSDARG00000069859	383	0	0	0	0	0	0	0	0	0	0	0	0	0	0	0		0	0	0	0.0639611	0
ENSDARG00000070203	899	0	0	0	0	0	0	0	0	0.0155497	0	0	0	0	0	0		0	0	0	0	0
ENSDARG00000070899	1110	0	0	0	0	0	0	0	0	0	0	0.0145413	0.0667163	0.156879	0.195256	0.102934		0.0531776	0.299713	0.207649	0.0993126	0
ENSDARG00000071135	354	0	0	0	0	0	0	0	0	0	0	0	0	0	0	0		0	0	0.173627	0.311404	0
ENSDARG00000071140	546	0	0	0	0	0	0	0	0	0	0	0	0	0	0	0.0321942		0.162162	0.243723	0.365858	0.672998	0
ENSDARG00000073667	633	0.945658	0.5744	0.242361	0.88236	0.817004	0	0.421942	1.06453	0.0772939	0.664526	0.0382485	0.0233981	0.17941	0.121494	0.0833081		0.419624	0.420451	0.218474	0.3483	0.348095
ENSDARG00000074487	5386	0	0	0	0	0	0	0	0	0	0	0	0.0151245	0.0337368	0.0493268	0.150128		1.62746	2.27306	2.19678	1.51686	0
ENSDARG00000075045	696	0	0	0	0	0	0	0	0	0	0	0	0	0.641803	0.873929	0.959719		7.29358	11.424	8.74274	10.7175	0.242095
ENSDARG00000075092	931	8.03707	7.22504	8.53409	5.82788	8.99898	2.74324	10.8316	4.98612	1.20122	0.632549	0.546119	0.453398	2.65924	2.02008	1.85032		4.21622	2.35843	2.7068	2.24974	21.0501
ENSDARG00000075161	866	0	0	0	0	0	0	0.0225671	0	0	0	0	0.0256542	0.725637	5.12651	21.2418		10.9398	9.45031	11.0543	10.9049	0.044901
ENSDARG00000075614	699	0	0	0	0	0	0	0	0.214227	0.119993	0	0.103911	0.0635666	0.0433253	0.130027	1.11906		0.717783	1.42782	0.0439657	0	0
ENSDARG00000075660	360	0	0	0	0	0	0	0	0	0	0	0	0	0	0	0		0.655857	0.646881	0.298784	0.306214	0
ENSDARG00000075788	843	0	0	0.239455	0.0946507	0.368088	0	0.494567	0.976981	0.0994958	0.299392	0.0191469	0	0.350264	0.0414675	0.0938328		0.350101	0.749817	0.145822	0.697427	0.184504
ENSDARG00000075829	633	0	0	0	0	0	0	0	0	0	0	0	0.24568	0.107646	0.0994042	0.458195		0	0	0.291299	0.1935	0.204762
ENSDARG00000076043	1084	0	0	0.029795	0	0	0	0	0	0.393325	0	0.178681	0.12297	0.0488909	0.0644966	2.74859		0.925702	0.797945	0.751291	0.338982	0
ENSDARG00000076244	521	0	0	0	0	0	0	0	0	0.0536628	0	0.061961	0.21321	0.494083	0.724639	6.88275		0.453183	0.638545	6.34107	9.33335	0
ENSDARG00000076277	525	0	0	0.107659	0.151982	0	0	0.1489	0	0.931944	0.56086	0.507284	0.112846	0.389371	0.093219	0.0502229		0.393514	0.950519	0.556104	1.16653	0.814717
ENSDARG00000077415	888	0	0.204727	0	0	0.349435	0	0.0366801	0.505894	0.0629692	0.18948	0.0454416	0.0667163	0.12789	0.0708591	0.0989753		0.997079	0.824212	0.449906	0.510357	0.277328
ENSDARG00000078099	393	0	0.925179	1.1711	0.710603	2.1055	0	1.19347	2.28618	0.320133	0	0.205354	0.0942176	0.269708	0.124529	0.156547		0	0	1.75947	0.966171	0.659614
ENSDARG00000078289	378	0	0	0	0	0	0	0	1.5846	0	0	0	0	0	0	0.069754		0.468469	0.264033	0.162603	0.583265	0.102868
ENSDARG00000078340	582	0	0	0	0	0	0	0	0	0.0240192	0	0.0277334	0.190864	0.0260175	0.0840893	0.135912		0	0	0	0.0631369	0.0445409
ENSDARG00000078938	1614	0.123627	0.140798	0.0450247	0	0	0	0.00807234	0	0.0476365	3.15354	0.0250013	0.00917659	0.00938178	0.0129952	0		0	0	0	0.0303558	0.176674
ENSDARG00000078982	458	0	0	0.0881488	0	0	0	0.0426706	0	0.0305222	0	0.035242	0	0.859601	1.58757	3.07039		0.19332	0.435828	3.12018	4.14525	0.0849001
ENSDARG00000079133	1039	0	0.262461	0.303083	0.921546	1.7919	0.144593	0.88405	0.288247	0.309452	0.283399	0.108745	0	0.0364345	0.013458	0.118427		2.55651	2.3054	2.89869	3.18297	0.411671
ENSDARG00000079387	972	0	0.327311	0.0747633	0	0	0	0	0	0.0143818	0.129829	0	0	0.997017	0.683319	1.08506		5.25293	5.0313	5.86502	5.17917	0.346705
ENSDARG00000079517	372	0	0	0	0	0	0	0	0	0	0	0.0433894	0	0	0	0		0	0	0	0	0
ENSDARG00000079673	346	0	0	0	0	0	0	0	0	0	0	0	0	0	0	0		0	0	0	0.283204	0
ENSDARG00000086168	383	0	0	0	0	0	0	0	0	0	0	0	0	0	0.0365088	0		0	0	0	0	0
ENSDARG00000086335	165	0	0	0	0	0	0	0	0	0	0	0	0	0	0.0847446	20.8805		0	0	0.186255	0.222701	0
ENSDARG00000086477	669	0	0	0	0	0	0	0	0	0	0	0	0.0553476	0	0	0		0	0.0994564	0.206718	0.128161	0
ENSDARG00000086547	420	0	0.216426	0	0	0	0	0	0	0	0	0	0.0705286	0	0.0332925	0.0627786		0.210811	0.55447	0.329272	0.349959	0.061721
ENSDARG00000087004	530	0	0	0	0	0	0	0.0491651	0	0	0	0	0	0.171421	0.263827	0.364827		0	0	0	0	0
ENSDARG00000087178	909	0	0	0	0	0	0	0.0573323	0	0.0692037	0	0.0976619	0	0.0416452	0.0384567	8.18953		0	0	4.05704	1.11841	0.342216
ENSDARG00000087213	618	0	0	0	0	0	0	0	0	0	0.204197	0	0.107847	0.134761	0.045252	0.0568868		4.53687	4.1989	7.06141	7.39274	0.230705
ENSDARG00000087509	873	0	0	0	0	0	0	0	0	0	0	0	0	0	0	0		0.0676141	0.114324	0	0.0420913	0.029694
ENSDARG00000087531	345	0	0	0	0	0	0	0	0	1.98545	0	1.5673	1.60989	0.658356	1.01325	0.382131		0	0	0.311774	0.248521	0
ENSDARG00000087677	447	0	0	0	0	0	0	0	0	0	0	0	0	0.0338752	0	0.0393244		0.396155	0.520978	0.996901	2.00032	0
ENSDARG00000087706	357	0	0	0	0	0	0	0	0	0.0391573	0.235656	0	0	0.339321	0.313341	0.147714		0.248013	0	0	1.0636	0
ENSDARG00000087909	384	0	0	0	0	0	0	0	0	0	0	0	0	0.098582	0.145655	0.0915521		0	0	0.0800314	0	0
ENSDARG00000088080	615	0	0	0.0525166	0	0	0	0	0	0.238668	0.136795	0.19684	0.337161	0.0369322	0.12505	0.0428732		0	0	0	0	0.0421509
ENSDARG00000088609	927	0	2.7456	0.374542	3.78725	1.89682	4.69983	8.15879	1.93844	3.18942	2.13272	2.87297	1.19031	0.588047	0.837161	0.815377		0	0	0	1.05705	0
ENSDARG00000088761	183	0	0	0	0	0	0	0	0	0	0	0	0.161869	0	0	0		0	0	0.251902	0.267728	0
ENSDARG00000088964	327	0	0	0	0	0	0	0	0	0	0	0.0493604	0	0	0	0		0	0	0	0.0749147	0
ENSDARG00000089080	459	0	0	0	0	0	0	0	0	0	0	0	0	0	0	0		0	0	1.37256	1.33427	0.0564768
ENSDARG00000089157	383	0	0	0	0	0	0	0	0	0	0	0	0	0	0	0		0	0	0	0	0
ENSDARG00000089402	270	0	0	0	0	0	0	0	0	0	0.467384	0.478247	0.219422	0.196288	0.155365	0.195311		2.51412	1.35537	1.19514	1.67851	0.192021
ENSDARG00000089500	333	0	0	0.0727426	0	0	0	0	0	0.965527	3.03168	3.87768	5.13715	4.75183	3.44323	1.16131		0.354517	0.599427	1.89191	2.13338	0.428155
ENSDARG00000089692	830	0	0	0	0	0	0	0	0.631453	0	0	0	0	0	0	0		0	0	0	0.0295146	0
ENSDARG00000089694	633	0	0	0	0	0	0	0	0	0	0.132905	0	0	0.0239213	0.0773144	0.0694234		0	0	0	0.0387	0
ENSDARG00000090105	261	4.20473	6.96543	6.89884	10.0885	16.6443	6.04384	11.032	17.4989	8.46248	10.4758	11.1316	6.29894	8.49936	7.36645	10.2707		8.93322	6.75561	10.8916	9.52666	21.5527
ENSDARG00000090124	60	0	0	0	0	0	0	0	0	0.582465	0	0.403521	8.26948	19.9372	20.8578	16.6991		2.45946	3.88129	2.8171	9.79885	2.80831
ENSDARG00000090405	378	0	0.240473	0.0640828	0	0	0	0.0344676	0	0	0	0	0	0	0.0369917	0		0.234234	0.352044	0.406509	0.615668	0.0685789
ENSDARG00000090603	553	0	0	0	0	0	0	0	0	0	0	0	0	0	0	0		0	0	0	0	0
ENSDARG00000091888	991	0	0	0.0407388	0.120773	0.313116	0	0.0131471	0.151104	0.0282122	0.12734	0.0814372	0.0672548	1.16126	0.797206	0.540998		0.923229	0.537125	3.3492	2.63264	0.117712
ENSDARG00000092041	1067	0	0	0	0	0	0	0	0	0	0	0	0.013881	0	0	0		0	0	0	0	0
ENSDARG00000092169	3000	9.31158	6.51442	19.7366	11.5563	19.2385	3.98116	27.3756	21.3885	8.15917	2.34159	1.74859	0.797326	0.408839	0.235378	0.128905		0.423027	0.0443576	0.117806	0.183728	6.07026
ENSDARG00000092180	895	0	0	0	0	0	0	0	0	0	0	0.0270517	0	0	0.0156233	0		0	0	0	0.0273711	0
ENSDARG00000092262	565	0	0	0	0	0	0	0	0	0.0494837	0	0.242827	0.0524284	0	0	0		0	0	0	0	0
ENSDARG00000092306	504	0	0	0	0	0	0	0	0	0.0416046	0	0.064051	0.264482	0.195286	0.124847	0.418524		0.117117	0	0.243905	0.413146	0
ENSDARG00000092551	1052	0	0.129609	0.207234	0	0	0	0	0	0	0	0	0.0140789	1.05794	1.30923	1.14458		15.7948	17.2349	12.0796	16.5099	0.0246415
ENSDARG00000092578	1684	0.177732	0.053978	0.474685	0.331671	0.614209	0	0.870389	0.889219	2.92201	1.19899	1.22686	1.75463	1.07002	1.2372	1.79538		0.771138	0.513642	0.757352	0.450956	0.838951
ENSDARG00000092582	549	0	0	0	0	0	0	0	0	0	0	0	0	0.0689535	0.0509394	0.0320182		0.483829	0.484782	0.503804	0.713941	0.0944365
ENSDARG00000092726	970	0	0.0937102	0.0582691	0.246775	0.319895	0	0.0805903	0.154376	0.0144115	0	0.0582402	2.13004	10.5293	7.45993	5.19186		8.06298	9.15732	5.18009	5.32875	0.775012
ENSDARG00000092746	1820	5.59133	8.36569	6.65032	18.6543	39.7818	8.70854	15.3625	31.3888	10.9836	13.3358	6.70466	3.9713	4.13914	2.74279	2.25037		2.36757	1.04192	1.69702	1.67576	9.25815
ENSDARG00000092868	473	0	0	0.0341414	0	0	0	0.0826348	0	0.0591085	0	0	0.0313129	0.0480197	0	0.0557442		0	0.351672	0.487295	0.362537	0.0548051
ENSDARG00000092952	350	0	0	0	0	0	0	0	0	0	0	0	0	0	0	0		0	0	0	0.104988	0
ENSDARG00000093063	888	1.3482	3.68509	0.136392	3.05504	2.09661	2.6223	0.689585	2.10789	0.141681	0.23685	0.0454416	0	0	0.0157465	0		1.22973	1.61096	1.57467	2.67592	0.175154
ENSDARG00000093121	864	0	0.473432	0.317744	0.230875	0.718283	0.434701	0.497626	0.173315	0.250783	0.0973716	0.0280223	0.368561	1.78762	2.07963	2.5838		6.90016	6.12227	6.40251	3.43073	4.5605
ENSDARG00000093156	761	0	0	0	0	0	0	0	0	0	0	0	0.272476	41.7057	55.8028	1.89408		0	0	0.141343	0.0643814	0.476898
ENSDARG00000093179	635	0	0	0	0	0	0	0	0	0	0	0.0254187	0.0466489	0.059615	0.209192	0.13841		0	0	0	0.173602	0
ENSDARG00000093325	45	0	0	0	0	0	0	0	0	0	0	0	0	0	0	0		0	0	0.682934	0.54438	0
ENSDARG00000093333	641	0	0	0	0	0	0	0	0	0.0327125	0	0.0377711	0.0577653	0.0236228	0.0218141	0		0	0	0.0479439	0.0764341	0
ENSDARG00000093350	491	2.43829	0.277695	1.87472	1.62506	1.4746	0	1.81766	0	0.242002	0.171342	0.115057	0.06033	0.0770988	0.0427175	0.0358004		0.480872	0.745316	0.970156	1.57161	5.59637
ENSDARG00000093561	736	0	0	0	0	0	0	0	0	0.284901	0	0.0328958	0	0.0205736	0	0		0	0	0	0.0665683	0
ENSDARG00000093584	794	1.88476	0.114482	2.23725	0	0.260536	0	0	0	72.7391	203.224	316.525	283.834	121.214	115.878	32.5769		122.589	126.411	125.115	71.3317	0.0652968
ENSDARG00000093608	594	0	0	0	0	0	0	0	0	0	0	0	0	0.0637298	0.823906	8.22674		2.18619	2.01625	10.3992	5.89745	0.0872823
ENSDARG00000093697	685	0	0	0	0	0	0	0	0	0	0	0.0471266	0.0216219	0	0.0204129	0		0	0	0	0	0
ENSDARG00000093747	578	0	0	0	0	0	0	0	0	0	0	0	0	0	0	0		0.663799	0.920919	0.345603	0.0423826	0.583039
ENSDARG00000093804	701	0	0	0.0230369	0	0	0	0	0	0.0697961	0	0.0345382	0.961342	0.0864034	0.618357	2.33203		2.27351	2.65766	4.27443	3.66933	0
ENSDARG00000093852	389	0	0.934693	0.373624	1.02559	0	1.35171	2.99762	1.34732	0.880435	0	0.0622398	0	0	0	0		0.227611	0	0	0.0629746	0.599757
ENSDARG00000094002	704	0	0	0.103224	0	0	0.320098	0.0925338	0	0.0198568	0	0.0458547	0.0631151	0.118298	0.069517	0.249688		3.22804	3.92224	4.51814	6.52445	0.589155
ENSDARG00000094005	1003	0	0.090627	0.225408	0.278432	0.30937	0	0.337735	0.223945	0.411152	0.209694	0.249435	0.354401	0.0301938	0.0348526	0.0701017		14.948	13.367	3.84534	6.09375	0.103381
ENSDARG00000094035	638	0	0	0	0	0	0	0	0	0	0	0	0	0	0	0		0	0	0	0	0
ENSDARG00000094045	706	0	0	0	0	0	0	0	0	0	0	0	0	0.0321718	0.0891259	2.34041		0.167216	0	2.93826	1.92576	0
ENSDARG00000094050	736	0	0	0	0	0	0	0	0	0.0569802	0	0.0328958	0.0905564	0.0205736	0.0474961	0.0238832		0	0	0.0417555	0.0665683	0
ENSDARG00000094118	736	0	0	0.175531	0	0	0	0	0.406915	3.80818	4.51508	0.997838	0.140866	0.0720077	0.0474961	0.0358247		0	0.135604	0.208778	0.149779	0
ENSDARG00000094163	860	0	0	0	0	0	0	0	0	0	0	0	0	0	0.0162591	0		0	0.0773679	0	0	0.226071
ENSDARG00000094271	1074	0	0	0	0	0	0	0	0	0	0	0	0	0	0	0		0	0	0	0	0
ENSDARG00000094273	850	0.234746	1.81798	0.0759947	2.67533	2.92045	2.2093	1.5098	3.08298	0.402929	0.445389	0.322817	0.0174247	0.187051	0.139829	0.18612		0.347218	0.39139	0.831573	1.35455	2.10432
ENSDARG00000094284	1540	0	0	0	0	0	0	0	0	0	0	0	0	0.0245815	0.108957	0.0913143		3.39214	5.5735	3.3925	7.01508	0.084165
ENSDARG00000094416	324	0	0	0.0498422	0	0	0	0	0	0	0	0	2.60564	7.89825	6.77564	35.8342		1.63964	1.43751	0.094852	0.113413	0.120013
ENSDARG00000094445	842	0	0	0	0	0	0	0	0	0.0166023	0	0.0479241	0.0351805	0.044959	0.0166067	0.041753		0	0	0.0364989	0.160017	0
ENSDARG00000094467	1162	0	0	0	0	0	0	0	0	0	0	0.0347264	0.0191192	0.0195467	0.0120334	0.0226911		0.152394	0.229041	0.185133	0.326769	0
ENSDARG00000094500	578	0	0	0.0279392	0	0	0	0	0	0.302317	0	0.530582	1.10186	3.2616	2.46756	0.973177		1.22548	0.805804	2.39263	1.12314	0.53819
ENSDARG00000094518	1516	0	0	0.0213046	0	0	0	0	0.296328	0.414949	0.915653	0.468468	0.72785	0.569331	0.68254	0.0927599		0.564573	0.79001	0.709513	1.30888	0.111147
ENSDARG00000094638	712	0	0	0	0	0	0	0	0	0	0	0.0453395	0	0	0	0		0	0	0	0.0344061	0.0546127
ENSDARG00000094693	1100	0.362789	0.371859	0.623933	0.108805	0.564179	0	0.165821	0.204197	0.0762499	0	0.0660307	0.0134646	0.158305	0.15254	0.42347		0.241474	0.483901	0.572734	0.846264	0.164963
ENSDARG00000094704	630	0.47508	1.29856	1.23039	2.53303	2.62686	0.834626	2.30588	3.4465	1.69747	0.333845	0.217773	0.0235095	0.516758	0.53268	0.781245		1.45225	0.950519	2.36588	1.69147	0.678931
ENSDARG00000094836	783	10.4481	4.99189	7.49695	4.94232	6.3407	2.49428	12.4464	5.73734	2.78512	1.50422	1.309	1.22006	5.12475	6.0896	23.0669		1.99772	1.69952	8.53668	9.16687	3.57556
ENSDARG00000095003	685	0	0.862544	0.978362	0.93186	0.754983	0.438635	2.91958	0.983723	3.46928	0.736897	3.25173	1.22164	1.12738	0.887962	1.00079		0.560111	0.631367	1.68241	0.96558	0.662262
ENSDARG00000095053	638	0	0	0	0	0	0	0	0	0.0219109	0	0	0.0696442	0.0712016	0.0328751	0.0413276		0	0	0	0.11519	0
ENSDARG00000095092	442	2.25717	1.95371	4.60352	2.076	0.936043	1.86941	1.88652	0	0.679981	0.380674	0.949462	1.55817	2.60364	1.28123	2.78385		0.133545	0.376337	2.15542	0.942197	1.23163
ENSDARG00000095211	434	0	0	0	0	0	0	0	0	0	0	0	0	0	0	0		0	0	0	0	0
ENSDARG00000095310	1067	0	0	0	0	0	0	0	0	0	0	0	0	0	0	0		0	0	0	0	0
ENSDARG00000095328	977	2.96135	3.95415	7.33063	9.43276	15.3508	4.07489	8.48803	11.955	31.9646	65.8308	74.8889	11.6805	1.15465	1.33818	2.10504		1.84271	0.98749	2.2648	1.19101	7.36293
ENSDARG00000095332	796	1.37869	5.42424	1.90703	10.2244	23.1294	7.45501	18.9457	20.0349	10.458	6.55277	8.68889	6.92173	2.67271	2.23972	1.25873		1.07524	0.50153	0.81077	1.46183	6.15504
ENSDARG00000095447	586	0	0	0	0	0	0	0	0	0	0	0.0550882	0.0631869	0.18088	0.178961	0.134985		0	0	0.235997	0.0836079	0.110592
ENSDARG00000095493	1363	0	0	0	0	0	0	0	0	0.0358966	0	0.0177632	0.0108665	0.0111095	0	0.0257931		0.12992	0.0976322	1.43176	1.87817	0.019019
ENSDARG00000095514	409	0	0	0	0	0	0	0	0	0	0	0	0	0.203624	0.222221	0.042978		3.03073	1.87083	2.59231	2.66533	0.0950715
ENSDARG00000095608	526	2.08638	0.60484	0.844285	0.455079	1.9664	0.714033	0.359158	0.569371	0.332204	0.319882	0.260831	0.140789	0.0863623	0.0797501	2.3727		0.841641	0.569227	3.71005	2.23548	0.320339
ENSDARG00000095735	1583	0	0	0.0204029	0	0	0.0949037	0.0164608	0	0.0397386	0.372017	0.0203927	0.0280689	0.0286965	0.0485823	0.0555212		0	0.0630477	0.097069	0.0464254	0.188321
ENSDARG00000095763	1412	0	0	0	0	0	0	0	0	0	0	0	0.0104894	0	0.0148543	0		0	0	0	0.0693969	0
ENSDARG00000095783	3207	0.0933273	0.0708597	0.0906391	0.286121	0.419278	0.117113	0.276257	0.443584	0.0610253	0.0524659	0.040264	0.0230917	0.0684633	0.104643	0.189099		0.892677	0.778021	1.13556	1.71487	0.367786
ENSDARG00000095863	603	0	0	1.63363	0	0	0	0.205262	0	56.6005	140.006	422.004	1952.57	2396.66	1197.57	375.624		0.342612	3.86198	0	0.162502	0.0644847
ENSDARG00000095871	748	0	0	0	0	0	0	0	0	0	0	0	0	0	0.0747746	0.12925		3.98512	4.22524	12.7571	11.8883	0.121297
ENSDARG00000095944	594	0	0	0.04078	0	0	0	0	0	1.64738	0.283263	3.68196	1.78281	1.47853	1.08285	1.52402		1.14278	1.6242	1.31931	0.948542	0.0654617
