# Supplementary material for: Genome-wide identification, characterization, and expression analysis of lineage-specific genes within zebrafish
Source: BMC Genomics. 2013 Jan 31;14:65. doi: 10.1186/1471-2164-14-65 (PMC3599513; doi:10.1186/1471-2164-14-65)
Supplement: Additional file 8: Table S7 — The information of the primers for RT-PCR. [file 1471-2164-14-65-S8.xls]

## Sheet: Sheet1
Table S7 The information of the primers for RT-PCR.
gene name	sense primer sequence	anti-sense primer sequence	primer length (bp)	TM value (℃)
ENSDARG00000090105	5' ACACTTTACACCGCACAA 3'	5' GAAACACCCAATAACTATCA 3'	177	52
ENSDARG00000089819	5' CAGTGTTTCTGTGGTCATT 3'	5' AATACAACCCAATGTTTTG 3'	198	47
ENSDARG00000093246	5' GCAAACGAATAACCCAAAT 3'	5' TGAGTGCCAGCAGAAGAC 3'	396	52
ENSDARG00000015866	5' GCACTAGAGGGCTCACCA 3'	5' GCTGGACGGGATGTTATT 3'	427	53
ENSDARG00000077216	5' TCACGGTGTACCTGAATCA 3'	5' GAGGCTTGCACTGTTGTT 3'	439	51
ENSDARG00000093584	5' GGAGCCGAATCAATGGTC 3'	5' GCATAGTAGGTTGTATCAG 3'	453	56
ENSDARG00000045669	5' CACTGTGCGGACTTGATG 3'	5' AGACCTGGATTTGGTAATAGG 3'	473	52
ENSDARG00000092551	5' CGCTATTGTCATTATGCTTG 3'	5' AAATATTCTACCCTTCTCCCTA 3'	482	52
ENSDARG00000089454	5' CTCCGAAAGCGTTCTGTT 3'	5' TGCTGGGATTTGCCTACT 3'	482	53
ENSDARG00000075161	5' TGTTTGCCTTCTGAACTTTA 3'	5' CTTGTATGCTTTACCGATG 3'	512	54
ENSDARG00000075045	5' ACCGCAGCATTTCCTACA 3'	5' CAGCGAGCGAATCCTAAT 3'	577	54
ENSDARG00000092726	5' GCAGGTGCTCGTGACA 3'	5' GTCAATGGCAAACCTACA 3'	581	52
ENSDARG00000095794	5' GATGTCCGTCTGGCTGTA 3'	5' GACTTCTTGGCACTCTGT 3'	615	54
ENSDARG00000093121	5' ACCAGATACAAATCCACCAA 3'	5' ACCACAAAGGAAGCACGT 3'	615	52
ENSDARG00000092169	5' AATGTCCACCAAGAAACG 3'	5' GCTGAACTCCCAAACTGA 3'	793	50
ENSDARG00000074487	5' AACAATACTGCTGCTTTCTC 3'	5' GCATTTCAACATCACCTCC 3'	814	53
