# Supplementary material for: Genome-wide identification, characterization, and expression analysis of lineage-specific genes within zebrafish
Source: BMC Genomics. 2013 Jan 31;14:65. doi: 10.1186/1471-2164-14-65 (PMC3599513; doi:10.1186/1471-2164-14-65)
Supplement: Additional file 10: Table S1 — List of the genomes and proteomes used in this study. [file 1471-2164-14-65-S10.xls]

## Sheet: Sheet1
Table S1 List of the genomes and proteomes used in this study.
Species category	Specie Name	Base Pairs	Number of proteins	Without homologs
Single cell organism	Saccharomyces cerevisiae	12157105	6696	26434
Inveterbrate	Caenorhabditis elegans	103021950	29872	13365
	Drosophila melanogaster	168736537	21899	11260
Cephalochorda	Branchiostoma floridae a	575 Mb	50817	5508
Tunicata	Ciona intestinalis	173499994	19858	9151
	Ciona savignyi	176989013	20143	9172
Cyclostomes	Petromyzon marinus	647351933	11429	7815
Chondrichthyes	Callorhinchus milii b	768.53 Mb	—	6028
Teleosts	Danio rerio	1505581940
	Oryzias latipes	700369883	24661	2011
	Gasterosteus aculeatus	446627861	27576	1829
	Takifugu rubripes	393312790	47841	2071
	Tetraodon nigroviridis	342419788	23118	2332
	Oreochromis niloticus	816066174	15412	2116
	Gadus morhua	608029870	22100	2018
	Salmo salar c	1661.91 Mb	—	1639
Sarcopterygians	Latimeria chalumnae	2183576361	12468	4006
Tetrapods	Xenopus tropicalis	1358329334	22705	2710
	Anolis carolinensis	1701353770	18939	3165
	Taeniopygia guttata	1222847868	18191	3865
	Meleagris gallopavo	936103887	16483	3882
	Gallus gallus	1050947331	22194	3590
	Ornithorhynchus anatinus	1917748604	26836	3689
	Macropus eugenii	2549429531	15342	3347
	Monodelphis domestica	3501660299	32541	2767
	Choloepus hoffmanni	2060419685	12435	4820
	Dasypus novemcinctus	2371493872	14846	4066
	Echinops telfairi	2111581369	16562	3797
	Procavia capensis	2407847681	16101	3539
	Loxodonta africana	3118565340	25622	2751
	Sorex araneus	1832864697	13192	4590
	Erinaceus europaeus	2133117389	14592	4037
	Sus scrofa	2389078169	19083	3916
	Vicugna pacos	1922910435	11793	4824
	Tursiops truncatus	2298444090	16598	2849
	Bos taurus	2649685036	22118	2532
	Myotis lucifugus	1966419868	20719	2986
	Pteropus vampyrus	1839436660	17053	2920
	Equus caballus	2428773513	22641	2647
	Felis catus	1642698377	15048	3774
	Sarcophilus harrisii	2931556433	22391	2851
	Ailuropoda melanoleuca	2245312831	21123	2587
	Canis familiaris	2384996543	25559	2627
	Ochotona princeps	1923624051	15993	3420
	Oryctolagus cuniculus	2604023284	23799	2965
	Spermophilus tridecemlineatus	1913367893	14830	3814
	Cavia porcellus	2663369733	19774	2688
	Dipodomys ordii	1844961421	15853	3368
	Rattus norvegicus	2507066667	32971	2763
	Mus musculus	3420842930	55798	2527
	Tupaia belangeri	2137225476	15462	3793
	Otolemur garnettii	2359210396	15448	3540
	Microcebus murinus	1852394361	16319	3256
	Tarsius syrichta	2768536343	13662	4288
	Callithrix jacchus	2759289125	43792	2591
	Macaca mulatta	3093871206	36384	2604
	Nomascus leucogenys	2756591777	23186	2657
	Pongo abelii	3109347532	23533	2613
	Gorilla gorilla	2828888833	27473	2663
	Pan troglodytes	2995900563	34142	2578
	Homo sapiens	3283984159	92012	2510
a. http://genome.jgi-psf.org/Brafl1/Brafl1.info.html
b. http://esharkgenome.imcb.a-star.edu.sg/
c. http://www.ncbi.nlm.nih.gov/Traces/wgs/?val=AGKD01
The others genome information is downloaded from http://www.ensembl.org/index.html
